# Supplementary material for: Multi-omics data integration using ratio-based quantitative profiling with Quartet reference materials
Source: Nat Biotechnol. 2023 Sep 7;42(7):1133–49. doi: 10.1038/s41587-023-01934-1 (PMC11252085; doi:10.1038/s41587-023-01934-1)
Supplement: Supplementary file 3 — .Supplementary Tables 1–4. [file 41587_2023_1934_MOESM3_ESM.xlsx]

## Sheet: Supplementary Table 1
Supplementary Table 1. Quartet multi-omics datasets generated from multiple omics types, batches, labs, and platforms
Omics Types	Materials	Cell Collection	Material Extraction	Platforms	Protocols	Labs	Replicates
WGS	Quartet_DNA_20160806	20160806	20160819	Illumina HiSeq XTen	PCR	ARD, NVG, WUX	9
				Illumina NovaSeq	PCR	WUX	3
					PCR-free	BRG, ARD	9
				MGI MGISEQ-2000	PCR	BGI	3
				MGI DNBSEQ-T7	PCR-free	WGE	3
				PacBio Sequal	PCR-free	NOM	1
				PacBio Sequal II	PCR-free	ARD	1
	Quartet_DNA_20171028	20171028	20171207	Oxford NanoPore	PCR-free	GRM	1
Methylation	Quartet_DNA_20171028	20171028	20171207	Illumina 850K	/	SNT, ENG	18
RNA-seq	Quartet_RNA_20171028	20171028	20180725	Illumina NovaSeq	PolyA	ABC, ARD, WUX, FDU, VAZ	15
					RiboZero	ABC, ARD, BRG, WUX, FDU, VAZ	33
				MGI DNBSEQ-T7	PolyA	BGI, VAZ	6
					RiboZero	BGI, VAZ, WEH	9
miRNA-seq	Quartet_RNA_20171028	20171028	20180725	Illumina NovaSeq	Nextflex	FDU	6
					Vazyme	VAZ	3
					QIAseq	WUX	3
					TruSeq	WUX	3
				Illumina HiSeq 2500	NEBNext	ARD	3
Proteomics	Quartet_Pipetide_20171028	20171028	20171106	Thermo Q Exactive	DDA	NPS	3
				Thermo Q Exactive-HF	DDA	NPB	3
				Thermo Q Exactive-HFX	DDA	ZJU, TMO, PTM, APT, FDU	21
				Thermo Q Exactive-Plus	DDA	NPB, SCU	6
				Thermo Orbitrap Fusion Lumos Tribrid	DDA	NPB, THU, JNU, TMO, BGI, FDU	27
				Thermo Orbitrap Fusion	DDA	NPB, SIM, IRC	9
				Thermo Orbitrap Exploris 480	DDA	TMO	3
				Bruker timsTOF	DDA	BRK	3
				SCIEX Triple TOF6600	DDA	ABS	3
		20171028	20200616	Thermo Q Exactive	DDA	APT	3
				Thermo Q Exactive-HF	DIA	BGI	3
				Thermo Q Exactive-HFX	DDA	NVG	3
					DIA	APT	3
				Thermo Orbitrap Fusion Lumos Tribrid	DDA	FDU	3
					DIA	FDU	3
Metabolomics	Quartet_Metabolite_20171028	20171028	20200108	Thermo Scientific Q Exactive	Untargeted	MBL	6
				AB SCIEX Triple TOF6600	Untargeted	APT, AQU	6
				AB SCIEX QTRAP 6500+	Targeted	NVG	3
					Targeted	MIB	3
				AB SCIEX QTRAP 5500	Targeted	APT	3
				Waters Xevo TQ-S	Targeted	MBP	45

## Sheet: Supplementary Table 2
Supplementary Table 2. Reference datasets of differentially expressed features
Omic	Feature	Sample pair	log2FC.ref
Metabolite	HMDB0000050	D5/M8	-0.970558
Metabolite	HMDB0000056	D5/F7	-0.669529
Metabolite	HMDB0000056	D5/M8	-1.93836
Metabolite	HMDB0000056	F7/M8	-1.27007
Metabolite	HMDB0000086	D5/F7	1.99105
Metabolite	HMDB0000086	D5/M8	2.03431
Metabolite	HMDB0000094	D5/F7	-0.681451
Metabolite	HMDB0000094	D5/M8	-0.848727
Metabolite	HMDB0000112	D5/F7	0.683906
Metabolite	HMDB0000112	F7/M8	-1.03571
Metabolite	HMDB0000123	D5/F7	-0.924038
Metabolite	HMDB0000123	D5/M8	-0.894703
Metabolite	HMDB0000124	D5/F7	-2.15116
Metabolite	HMDB0000124	F7/M8	2.23128
Metabolite	HMDB0000128	D5/M8	-0.803061
Metabolite	HMDB0000150	F7/M8	-1.27916
Metabolite	HMDB0000156	D5/F7	-0.90657
Metabolite	HMDB0000157	D5/F7	-0.819437
Metabolite	HMDB0000157	F7/M8	0.607045
Metabolite	HMDB0000158	D5/M8	0.802177
Metabolite	HMDB0000158	F7/M8	0.714634
Metabolite	HMDB0000172	D5/F7	-0.960337
Metabolite	HMDB0000187	D5/M8	0.742912
Metabolite	HMDB0000190	D5/F7	-1.54138
Metabolite	HMDB0000190	D5/M8	-1.90813
Metabolite	HMDB0000191	D5/F7	0.866051
Metabolite	HMDB0000191	D5/M8	0.95563
Metabolite	HMDB0000193	D5/F7	-1.38614
Metabolite	HMDB0000193	F7/M8	0.866569
Metabolite	HMDB0000201	F7/M8	-0.71563
Metabolite	HMDB0000207	F7/M8	1.11185
Metabolite	HMDB0000208	D5/M8	-1.28729
Metabolite	HMDB0000215	D5/F7	-1.25301
Metabolite	HMDB0000222	D5/F7	0.669646
Metabolite	HMDB0000222	F7/M8	-0.908981
Metabolite	HMDB0000230	D5/F7	-2.0113
Metabolite	HMDB0000230	F7/M8	1.45987
Metabolite	HMDB0000251	D5/M8	-0.781694
Metabolite	HMDB0000288	F7/M8	-0.778988
Metabolite	HMDB0000378	D5/F7	-1.13985
Metabolite	HMDB0000378	D5/M8	-1.59601
Metabolite	HMDB0000606	D5/F7	-0.918387
Metabolite	HMDB0000606	D5/M8	-1.05193
Metabolite	HMDB0000620	D5/F7	-0.899396
Metabolite	HMDB0000620	D5/M8	-1.07925
Metabolite	HMDB0000660	D5/F7	-1.46382
Metabolite	HMDB0000660	D5/M8	-1.94888
Metabolite	HMDB0000661	D5/M8	-0.974504
Metabolite	HMDB0000687	D5/F7	-0.851841
Metabolite	HMDB0000688	D5/F7	-0.934064
Metabolite	HMDB0000688	D5/M8	-1.35645
Metabolite	HMDB0000695	D5/M8	-0.779925
Metabolite	HMDB0000714	D5/F7	-1.37134
Metabolite	HMDB0000714	D5/M8	-1.05002
Metabolite	HMDB0000716	F7/M8	-0.612828
Metabolite	HMDB0000812	D5/F7	1.4417
Metabolite	HMDB0000812	D5/M8	0.927093
Metabolite	HMDB0000824	F7/M8	-0.649945
Metabolite	HMDB0000904	D5/F7	-1.24158
Metabolite	HMDB0000904	D5/M8	-1.53993
Metabolite	HMDB0000935	D5/M8	-1.84945
Metabolite	HMDB0001043	D5/F7	-1.01975
Metabolite	HMDB0001043	F7/M8	1.36137
Metabolite	HMDB0001173	F7/M8	-0.687243
Metabolite	HMDB0001401	D5/F7	-2.06209
Metabolite	HMDB0001401	F7/M8	1.64865
Metabolite	HMDB0001406	D5/F7	-0.635892
Metabolite	HMDB0001406	D5/M8	-0.819273
Metabolite	HMDB0002931	D5/M8	-0.803249
Metabolite	HMDB0002931	F7/M8	-0.610677
Metabolite	HMDB0003229	F7/M8	0.910722
Metabolite	HMDB0005065	D5/F7	0.939048
Metabolite	HMDB0005065	F7/M8	-1.21634
Metabolite	HMDB0005066	D5/M8	-0.768446
Metabolite	HMDB0005066	F7/M8	-1.11127
Metabolite	HMDB0006528	D5/F7	-0.907159
Metabolite	HMDB0006528	F7/M8	1.62966
Metabolite	HMDB0013622	F7/M8	1.2309
Metabolite	Unknown0002	D5/F7	-0.745129
Metabolite	Unknown0002	D5/M8	-0.943086
Methylation	cg00000029	F7/M8	2.5326
Methylation	cg00000165	D5/F7	4.02375
Methylation	cg00000165	F7/M8	-2.57243
Methylation	cg00000321	D5/F7	-2.4394
Methylation	cg00000321	F7/M8	2.95832
Methylation	cg00000363	D5/F7	-4.54292
Methylation	cg00000363	D5/M8	-4.81598
Methylation	cg00000540	D5/M8	-3.38576
Methylation	cg00000540	F7/M8	-2.99538
Methylation	cg00000579	D5/F7	-3.28205
Methylation	cg00000579	F7/M8	2.91025
Methylation	cg00000776	D5/M8	3.64208
Methylation	cg00000776	F7/M8	3.60929
Methylation	cg00001193	D5/F7	-3.11082
Methylation	cg00001193	F7/M8	3.11853
Methylation	cg00001249	D5/F7	3.63918
Methylation	cg00001249	D5/M8	3.64984
Methylation	cg00001583	D5/F7	3.31956
Methylation	cg00001583	D5/M8	3.62214
Methylation	cg00001610	D5/M8	-3.07477
Methylation	cg00001610	F7/M8	-3.3933
Methylation	cg00001854	D5/M8	6.34011
Methylation	cg00001854	F7/M8	5.28635
Methylation	cg00001874	D5/F7	3.19874
Methylation	cg00001874	F7/M8	-2.93798
Methylation	cg00002080	D5/F7	2.26564
Methylation	cg00002080	D5/M8	2.14418
Methylation	cg00002366	D5/F7	3.29047
Methylation	cg00002366	F7/M8	-2.81315
Methylation	cg00002449	D5/F7	-2.2512
Methylation	cg00002776	F7/M8	-2.22877
Methylation	cg00002810	D5/F7	2.81679
Methylation	cg00002810	F7/M8	-3.04784
Methylation	cg00002837	D5/F7	-4.44325
Methylation	cg00002837	D5/M8	-5.63366
Methylation	cg00003036	D5/F7	-3.75433
Methylation	cg00003036	D5/M8	-4.58026
Methylation	cg00003298	D5/F7	-3.27145
Methylation	cg00003298	D5/M8	-2.90101
Methylation	cg00003622	D5/F7	4.04642
Methylation	cg00003622	D5/M8	4.69062
Methylation	cg00003944	D5/M8	-2.42493
Methylation	cg00003944	F7/M8	-2.51543
Methylation	cg00003965	D5/M8	-2.92982
Methylation	cg00003965	F7/M8	-2.78143
Methylation	cg00004257	D5/F7	4.24214
Methylation	cg00004257	F7/M8	-3.92078
Methylation	cg00004438	D5/F7	3.53113
Methylation	cg00004438	D5/M8	3.2088
Methylation	cg00004562	F7/M8	-2.56551
Methylation	cg00004608	D5/F7	2.2975
Methylation	cg00004608	F7/M8	-2.54119
Methylation	cg00004723	D5/F7	3.08918
Methylation	cg00004723	D5/M8	6.88125
Methylation	cg00004723	F7/M8	3.79207
Methylation	cg00004806	D5/F7	-2.20813
Methylation	cg00004806	F7/M8	3.19207
Methylation	cg00004905	D5/F7	2.5021
Methylation	cg00004905	D5/M8	2.1829
Methylation	cg00004963	D5/M8	2.55261
Methylation	cg00004963	F7/M8	2.35912
Methylation	cg00005040	D5/M8	4.9635
Methylation	cg00005040	F7/M8	4.98413
Methylation	cg00005166	D5/F7	-3.15015
Methylation	cg00005166	F7/M8	3.47663
Methylation	cg00005297	F7/M8	-2.22983
Methylation	cg00005423	D5/M8	-2.1811
Methylation	cg00005423	F7/M8	-2.3533
Methylation	cg00005437	F7/M8	-3.7849
Methylation	cg00005440	D5/M8	3.14431
Methylation	cg00005461	D5/F7	4.72946
Methylation	cg00005461	D5/M8	3.00074
Methylation	cg00005599	D5/M8	-3.00277
Methylation	cg00005599	F7/M8	-3.17562
Methylation	cg00005622	D5/F7	-3.02477
Methylation	cg00005622	F7/M8	2.82842
Methylation	cg00005734	D5/M8	-2.59556
Methylation	cg00005849	D5/F7	-2.16679
Methylation	cg00005849	F7/M8	3.39547
Methylation	cg00006040	D5/M8	2.24087
Methylation	cg00006090	D5/M8	2.37797
Methylation	cg00006166	D5/M8	-2.20397
Methylation	cg00006387	D5/F7	2.46284
Methylation	cg00006397	D5/F7	2.78389
Methylation	cg00006397	D5/M8	2.64637
Methylation	cg00006468	D5/F7	3.99736
Methylation	cg00006468	D5/M8	3.16382
Methylation	cg00006609	D5/F7	-2.3089
Methylation	cg00006609	F7/M8	2.41015
Methylation	cg00007076	D5/F7	3.3344
Methylation	cg00007076	F7/M8	-2.52277
Methylation	cg00007420	D5/F7	-5.23362
Methylation	cg00007420	D5/M8	-2.53207
Methylation	cg00007420	F7/M8	2.70155
Methylation	cg00007540	D5/F7	2.40725
Methylation	cg00007540	D5/M8	2.35149
Methylation	cg00007932	D5/F7	4.19761
Methylation	cg00007932	F7/M8	-3.30877
Methylation	cg00007987	D5/M8	2.79752
Methylation	cg00008364	D5/F7	2.90013
Methylation	cg00008364	D5/M8	2.78075
Methylation	cg00008621	D5/F7	3.12302
Methylation	cg00008621	F7/M8	-2.98959
Methylation	cg00008671	D5/F7	2.65728
Methylation	cg00008671	F7/M8	-3.39038
Methylation	cg00009088	D5/F7	-2.81446
Methylation	cg00009088	F7/M8	3.09925
Methylation	cg00009196	D5/M8	-2.13413
Methylation	cg00009293	D5/F7	2.48761
Methylation	cg00009293	F7/M8	-2.26391
Methylation	cg00009528	D5/F7	2.64051
Methylation	cg00009585	D5/M8	-2.65802
Methylation	cg00009585	F7/M8	-2.53551
Methylation	cg00009737	D5/M8	-2.57833
Methylation	cg00009817	D5/M8	-2.1902
Methylation	cg00009817	F7/M8	-3.33476
Methylation	cg00009945	D5/F7	-2.89228
Methylation	cg00009945	F7/M8	2.66316
Methylation	cg00010096	F7/M8	-2.32554
Methylation	cg00010312	D5/F7	5.39396
Methylation	cg00010312	D5/M8	3.32136
Methylation	cg00010572	D5/M8	2.35476
Methylation	cg00010583	D5/F7	-2.19387
Methylation	cg00010789	D5/M8	-2.54788
Methylation	cg00010789	F7/M8	-2.92254
Methylation	cg00010946	D5/M8	2.80632
Methylation	cg00010946	F7/M8	4.39626
Methylation	cg00011113	D5/M8	-4.34954
Methylation	cg00011113	F7/M8	-4.11252
Methylation	cg00011203	D5/M8	2.42369
Methylation	cg00011203	F7/M8	2.34984
Methylation	cg00011239	D5/F7	3.74815
Methylation	cg00011239	D5/M8	3.3477
Methylation	cg00011482	D5/F7	-2.63973
Methylation	cg00011482	D5/M8	-2.26454
Methylation	cg00012100	D5/F7	2.28039
Methylation	cg00012362	D5/F7	2.82937
Methylation	cg00012521	D5/F7	2.83271
Methylation	cg00012521	D5/M8	2.82313
Methylation	cg00012868	D5/M8	-3.27159
Methylation	cg00012868	F7/M8	-4.79321
Methylation	cg00013302	D5/F7	2.06505
Methylation	cg00013302	D5/M8	2.4127
Methylation	cg00013451	D5/M8	-5.20549
Methylation	cg00013451	F7/M8	-3.78957
Methylation	cg00013618	D5/M8	3.73273
Methylation	cg00013702	F7/M8	-2.09404
Methylation	cg00013759	D5/M8	-3.13293
Methylation	cg00013759	F7/M8	-2.85597
Methylation	cg00013991	D5/F7	-2.37137
Methylation	cg00013991	F7/M8	2.4478
Methylation	cg00014104	D5/F7	3.171
Methylation	cg00014278	F7/M8	-2.128
Methylation	cg00014289	D5/M8	3.59922
Methylation	cg00014289	F7/M8	3.68855
Methylation	cg00014333	F7/M8	-2.24465
Methylation	cg00014434	D5/F7	3.66498
Methylation	cg00014434	D5/M8	2.10343
Methylation	cg00015770	D5/F7	-3.20052
Methylation	cg00015770	D5/M8	-3.85231
Methylation	cg00015801	D5/M8	3.45849
Methylation	cg00015801	F7/M8	3.37931
Methylation	cg00016913	D5/F7	-2.20569
Methylation	cg00016913	D5/M8	-5.60966
Methylation	cg00016913	F7/M8	-3.40396
Methylation	cg00016968	D5/F7	2.66557
Methylation	cg00016968	D5/M8	2.46846
Methylation	cg00017271	D5/F7	3.72029
Methylation	cg00017271	D5/M8	3.45077
Methylation	cg00017389	D5/F7	2.4202
Methylation	cg00017389	D5/M8	2.46384
Methylation	cg00017931	D5/F7	4.23097
Methylation	cg00017931	F7/M8	-4.10489
Methylation	cg00017970	D5/M8	3.63651
Methylation	cg00018010	D5/M8	-3.013
Methylation	cg00018010	F7/M8	-2.93538
Methylation	cg00018103	D5/F7	2.80696
Methylation	cg00018103	D5/M8	3.14364
Methylation	cg00018232	D5/F7	3.5872
Methylation	cg00018232	D5/M8	3.25679
Methylation	cg00018276	D5/M8	2.46389
Methylation	cg00018758	D5/F7	-3.26077
Methylation	cg00018799	D5/F7	3.38204
Methylation	cg00019118	D5/F7	2.15232
Methylation	cg00019118	D5/M8	2.74128
Methylation	cg00019553	D5/F7	2.68586
Methylation	cg00019759	D5/F7	-2.12861
Methylation	cg00019891	D5/F7	2.47654
Methylation	cg00019891	F7/M8	-2.67946
Methylation	cg00020405	D5/F7	5.55165
Methylation	cg00020405	D5/M8	3.36658
Methylation	cg00020405	F7/M8	-2.23776
Methylation	cg00020617	D5/F7	2.82982
Methylation	cg00020799	D5/F7	3.5412
Methylation	cg00020799	D5/M8	3.43492
Methylation	cg00021275	D5/M8	-2.66171
Methylation	cg00021275	F7/M8	-2.98867
Methylation	cg00021581	D5/F7	2.38523
Methylation	cg00021764	D5/M8	-3.21714
Methylation	cg00021764	F7/M8	-3.17513
Methylation	cg00021855	D5/F7	4.33726
Methylation	cg00021855	F7/M8	-3.51526
Methylation	cg00021892	D5/F7	-2.84114
Methylation	cg00021892	D5/M8	-2.85941
Methylation	cg00022024	D5/F7	3.18798
Methylation	cg00022024	F7/M8	-3.17642
Methylation	cg00022054	D5/F7	-2.21804
Methylation	cg00022235	D5/F7	-2.42138
Methylation	cg00022235	F7/M8	2.97033
Methylation	cg00022826	D5/F7	-4.0897
Methylation	cg00022826	D5/M8	-2.90246
Methylation	cg00022997	D5/M8	3.75399
Methylation	cg00023024	D5/M8	-2.49289
Methylation	cg00023174	F7/M8	-3.29589
Methylation	cg00023231	D5/M8	-3.94034
Methylation	cg00023231	F7/M8	-4.13956
Methylation	cg00023363	D5/F7	4.58725
Methylation	cg00023363	D5/M8	3.69274
Methylation	cg00023523	D5/M8	-2.7914
Methylation	cg00023523	F7/M8	-3.95475
Methylation	cg00023919	D5/F7	-2.29977
Methylation	cg00024049	D5/M8	4.10411
Methylation	cg00024049	F7/M8	4.41949
Methylation	cg00024280	F7/M8	2.38775
Methylation	cg00024367	D5/M8	3.07829
Methylation	cg00024367	F7/M8	3.36825
Methylation	cg00024404	D5/F7	4.53923
Methylation	cg00024404	F7/M8	-3.71547
Methylation	cg00024416	F7/M8	2.13151
Methylation	cg00024471	D5/F7	-2.20255
Methylation	cg00024720	D5/F7	2.44509
Methylation	cg00024720	F7/M8	-3.47965
Methylation	cg00025211	D5/M8	2.38558
Methylation	cg00025211	F7/M8	2.52154
Methylation	cg00025328	D5/F7	2.10197
Methylation	cg00025328	D5/M8	4.9692
Methylation	cg00025328	F7/M8	2.86723
Methylation	cg00025354	D5/M8	4.25178
Methylation	cg00025354	F7/M8	2.17382
Methylation	cg00025357	D5/F7	-3.47383
Methylation	cg00025357	D5/M8	-3.36776
Methylation	cg00026290	D5/F7	2.26252
Methylation	cg00026290	F7/M8	-2.31751
Methylation	cg00026703	F7/M8	-3.83783
Methylation	cg00027162	D5/M8	3.04054
Methylation	cg00027162	F7/M8	2.94113
Methylation	cg00027712	D5/F7	2.18834
Methylation	cg00027712	F7/M8	-3.16094
Methylation	cg00027940	D5/M8	-2.55637
Methylation	cg00027940	F7/M8	-2.56317
Methylation	cg00028034	D5/F7	4.73326
Methylation	cg00028034	D5/M8	2.84475
Methylation	cg00028184	D5/F7	2.78422
Methylation	cg00028184	F7/M8	-2.94241
Methylation	cg00028429	D5/M8	2.45402
Methylation	cg00028431	D5/F7	3.50324
Methylation	cg00028431	D5/M8	3.63981
Methylation	cg00028467	D5/M8	3.07804
Methylation	cg00028467	F7/M8	2.77006
Methylation	cg00028507	F7/M8	-2.50368
Methylation	cg00028678	D5/M8	2.42947
Methylation	cg00028899	D5/M8	-2.49365
Methylation	cg00028899	F7/M8	-3.09074
Methylation	cg00029031	D5/F7	3.06691
Methylation	cg00029031	D5/M8	2.58345
Methylation	cg00029246	D5/F7	-3.50478
Methylation	cg00029246	D5/M8	-3.33916
Methylation	cg00029284	D5/F7	2.93417
Methylation	cg00029284	D5/M8	2.66831
Methylation	cg00029587	D5/F7	2.74884
Methylation	cg00029587	D5/M8	2.7193
Methylation	cg00029648	D5/F7	-3.26966
Methylation	cg00029648	D5/M8	-2.18594
Methylation	cg00029694	F7/M8	-2.19863
Methylation	cg00029701	D5/F7	5.93542
Methylation	cg00029701	D5/M8	5.95634
Methylation	cg00029812	D5/F7	-3.24517
Methylation	cg00029812	D5/M8	-5.03216
Methylation	cg00029943	D5/F7	2.74792
Methylation	cg00029943	D5/M8	3.92223
Methylation	cg00030290	D5/F7	2.38854
Methylation	cg00031162	D5/F7	2.18598
Methylation	cg00031162	F7/M8	-3.34054
Methylation	cg00031165	D5/M8	-2.97452
Methylation	cg00031165	F7/M8	-3.88433
Methylation	cg00031362	D5/F7	3.65115
Methylation	cg00031362	F7/M8	-4.19734
Methylation	cg00031402	D5/F7	3.40635
Methylation	cg00031402	D5/M8	3.39654
Methylation	cg00031803	D5/F7	-2.76542
Methylation	cg00031896	F7/M8	-2.29382
Methylation	cg00032376	D5/M8	2.7104
Methylation	cg00032661	D5/F7	2.43374
Methylation	cg00032703	D5/M8	-3.18332
Methylation	cg00032703	F7/M8	-2.98893
Methylation	cg00032805	D5/M8	2.33711
Methylation	cg00032956	D5/M8	4.49065
Methylation	cg00032956	F7/M8	3.24738
Methylation	cg00033202	D5/F7	3.71864
Methylation	cg00033202	D5/M8	3.59178
Methylation	cg00033304	D5/M8	-3.58771
Methylation	cg00033304	F7/M8	-3.60293
Methylation	cg00033490	D5/M8	2.48817
Methylation	cg00033706	D5/F7	3.77705
Methylation	cg00033706	F7/M8	-4.06679
Methylation	cg00033818	D5/M8	-2.53963
Methylation	cg00033992	F7/M8	-2.69619
Methylation	cg00034003	D5/F7	2.31293
Methylation	cg00034003	F7/M8	-2.51404
Methylation	cg00034101	F7/M8	-2.5402
Methylation	cg00034559	D5/M8	-2.66429
Methylation	cg00034769	F7/M8	2.60657
Methylation	cg00035008	D5/M8	-2.723
Methylation	cg00035008	F7/M8	-2.83008
Methylation	cg00035347	D5/F7	4.78113
Methylation	cg00035347	D5/M8	5.16648
Methylation	cg00035583	D5/M8	-2.43206
Methylation	cg00035583	F7/M8	-2.333
Methylation	cg00035636	D5/F7	4.79387
Methylation	cg00035636	D5/M8	4.31993
Methylation	cg00035937	D5/M8	-2.94383
Methylation	cg00035937	F7/M8	-2.87893
Methylation	cg00036110	D5/F7	-3.24718
Methylation	cg00036110	D5/M8	-4.40223
Methylation	cg00036258	D5/F7	2.58179
Methylation	cg00036258	D5/M8	2.17363
Methylation	cg00036408	D5/M8	-2.83559
Methylation	cg00036558	D5/M8	-2.29157
Methylation	cg00036732	D5/M8	-3.22459
Methylation	cg00036732	F7/M8	-3.00069
Methylation	cg00036871	F7/M8	2.2304
Methylation	cg00037013	D5/M8	3.30922
Methylation	cg00037013	F7/M8	3.18957
Methylation	cg00037223	D5/F7	-3.09671
Methylation	cg00037223	F7/M8	2.97263
Methylation	cg00037376	D5/F7	2.54071
Methylation	cg00037376	D5/M8	2.34412
Methylation	cg00037441	D5/M8	-2.90209
Methylation	cg00037457	D5/M8	-2.16101
Methylation	cg00037457	F7/M8	-2.49911
Methylation	cg00037728	D5/M8	-4.26463
Methylation	cg00037728	F7/M8	-4.3856
Methylation	cg00037940	D5/F7	3.5628
Methylation	cg00037940	D5/M8	3.54946
Methylation	cg00038038	D5/F7	-4.35921
Methylation	cg00038038	D5/M8	-4.12653
Methylation	cg00038675	D5/M8	2.35893
Methylation	cg00038688	D5/F7	-2.61627
Methylation	cg00038688	F7/M8	2.10233
Methylation	cg00038791	D5/M8	2.26459
Methylation	cg00039016	D5/F7	2.25489
Methylation	cg00039016	F7/M8	-2.20312
Methylation	cg00039147	D5/M8	-2.96459
Methylation	cg00039170	D5/F7	-2.60256
Methylation	cg00039180	D5/F7	3.62468
Methylation	cg00039180	D5/M8	3.39526
Methylation	cg00039326	D5/F7	2.18265
Methylation	cg00039326	D5/M8	4.76413
Methylation	cg00039326	F7/M8	2.58148
Methylation	cg00039463	D5/F7	-4.26015
Methylation	cg00040007	D5/M8	4.82478
Methylation	cg00040007	F7/M8	4.99209
Methylation	cg00040504	D5/F7	3.16157
Methylation	cg00040504	D5/M8	5.32461
Methylation	cg00040781	D5/F7	3.00551
Methylation	cg00040781	F7/M8	-2.97576
Methylation	cg00040825	D5/F7	2.86919
Methylation	cg00040825	D5/M8	3.15924
Methylation	cg00040873	D5/M8	-2.84327
Methylation	cg00040873	F7/M8	-3.11354
Methylation	cg00041079	D5/F7	-2.3888
Methylation	cg00041079	F7/M8	2.53704
Methylation	cg00041599	D5/F7	-2.9075
Methylation	cg00041599	F7/M8	4.40353
Methylation	cg00041636	D5/F7	2.41537
Methylation	cg00041636	D5/M8	2.1469
Methylation	cg00041980	D5/M8	-2.85799
Methylation	cg00041980	F7/M8	-2.9822
Methylation	cg00041989	D5/M8	2.68193
Methylation	cg00041989	F7/M8	2.4698
Methylation	cg00042073	D5/F7	3.25356
Methylation	cg00042073	D5/M8	2.92803
Methylation	cg00042080	D5/F7	5.41488
Methylation	cg00042080	D5/M8	3.84357
Methylation	cg00042325	D5/F7	3.52271
Methylation	cg00042325	F7/M8	-3.15345
Methylation	cg00042419	D5/F7	2.4594
Methylation	cg00042419	D5/M8	2.40063
Methylation	cg00042568	D5/M8	4.33269
Methylation	cg00042568	F7/M8	4.50405
Methylation	cg00042837	D5/F7	4.01486
Methylation	cg00042837	F7/M8	-3.88156
Methylation	cg00042896	D5/F7	2.43392
Methylation	cg00042896	D5/M8	3.23302
Methylation	cg00043004	D5/F7	3.51887
Methylation	cg00043004	F7/M8	-2.76179
Methylation	cg00043234	D5/F7	3.00219
Methylation	cg00043444	D5/F7	-2.8582
Methylation	cg00043444	F7/M8	2.58069
Methylation	cg00043564	F7/M8	-2.14339
Methylation	cg00043599	F7/M8	2.66257
Methylation	cg00043905	D5/F7	4.3752
Methylation	cg00043905	D5/M8	2.64735
Methylation	cg00044245	D5/F7	-2.86812
Methylation	cg00044245	D5/M8	-2.47954
Methylation	cg00044354	D5/M8	-3.50758
Methylation	cg00044354	F7/M8	-3.07558
Methylation	cg00044372	D5/M8	2.15178
Methylation	cg00044440	D5/F7	2.94032
Methylation	cg00044440	D5/M8	2.92339
Methylation	cg00044505	D5/M8	2.38108
Methylation	cg00044505	F7/M8	4.26798
Methylation	cg00044551	D5/F7	2.19381
Methylation	cg00044665	D5/F7	2.32545
Methylation	cg00044665	F7/M8	-2.34215
Methylation	cg00044871	D5/M8	-3.2383
Methylation	cg00044871	F7/M8	-5.06016
Methylation	cg00045016	D5/M8	2.59998
Methylation	cg00045016	F7/M8	2.51276
Methylation	cg00045025	F7/M8	-2.12414
Methylation	cg00045114	D5/F7	-4.01353
Methylation	cg00045114	F7/M8	2.08674
Methylation	cg00045902	F7/M8	2.95005
Methylation	cg00046499	D5/F7	3.25836
Methylation	cg00046499	F7/M8	-3.91025
Methylation	cg00047081	D5/F7	4.42014
Methylation	cg00047081	D5/M8	2.34244
Methylation	cg00047081	F7/M8	-2.11465
Methylation	cg00047941	D5/F7	-2.27263
Methylation	cg00047941	F7/M8	2.44042
Methylation	cg00048149	D5/F7	4.8876
Methylation	cg00048149	F7/M8	-5.27621
Methylation	cg00048458	D5/M8	-2.22374
Methylation	cg00048458	F7/M8	-3.17482
Methylation	cg00048759	D5/F7	4.99227
Methylation	cg00048759	D5/M8	4.91144
Methylation	cg00048905	D5/F7	-2.7225
Methylation	cg00048905	D5/M8	-2.32541
Methylation	cg00049156	D5/F7	2.45196
Methylation	cg00049156	D5/M8	2.41437
Methylation	cg00049380	D5/M8	-2.22307
Methylation	cg00049380	F7/M8	-2.58059
Methylation	cg00049502	D5/F7	-3.13645
Methylation	cg00049502	D5/M8	-2.49059
Methylation	cg00049537	D5/F7	-4.78487
Methylation	cg00049537	F7/M8	6.26062
Methylation	cg00049545	D5/F7	2.54887
Methylation	cg00049595	D5/F7	-4.80824
Methylation	cg00049595	F7/M8	2.70772
Methylation	cg00049638	D5/F7	3.75852
Methylation	cg00049638	F7/M8	-3.55536
Methylation	cg00049664	D5/F7	-3.2613
Methylation	cg00049664	F7/M8	5.26071
Methylation	cg00049691	D5/F7	-3.05848
Methylation	cg00049691	F7/M8	2.98648
Methylation	cg00050271	D5/F7	2.7997
Methylation	cg00050271	F7/M8	-3.1202
Methylation	cg00050440	D5/F7	2.93346
Methylation	cg00050440	D5/M8	2.56582
Methylation	cg00050505	D5/F7	-3.92285
Methylation	cg00050505	D5/M8	-3.44265
Methylation	cg00051163	D5/F7	5.05636
Methylation	cg00051163	F7/M8	-4.87725
Methylation	cg00051179	D5/F7	-3.96324
Methylation	cg00051179	D5/M8	-4.00184
Methylation	cg00051307	D5/F7	3.53742
Methylation	cg00051307	D5/M8	2.80425
Methylation	cg00051371	D5/M8	2.26002
Methylation	cg00052046	D5/F7	4.08939
Methylation	cg00052046	F7/M8	-2.37785
Methylation	cg00052225	D5/M8	-2.3161
Methylation	cg00052246	D5/F7	2.38095
Methylation	cg00052385	D5/F7	3.32998
Methylation	cg00052385	F7/M8	-2.23146
Methylation	cg00052578	D5/M8	3.26118
Methylation	cg00052578	F7/M8	3.47382
Methylation	cg00052665	D5/F7	2.36667
Methylation	cg00052665	D5/M8	2.7106
Methylation	cg00052692	D5/F7	2.80805
Methylation	cg00052692	F7/M8	-2.43212
Methylation	cg00053144	D5/F7	2.39612
Methylation	cg00053144	D5/M8	2.72762
Methylation	cg00053851	D5/M8	4.66859
Methylation	cg00053851	F7/M8	2.81519
Methylation	cg00054047	D5/M8	2.67194
Methylation	cg00054301	D5/F7	-2.45519
Methylation	cg00054301	F7/M8	2.32044
Methylation	cg00054710	F7/M8	2.33231
Methylation	cg00054988	D5/F7	2.89294
Methylation	cg00054988	D5/M8	2.88402
Methylation	cg00055073	D5/M8	-2.78063
Methylation	cg00055341	D5/M8	2.336
Methylation	cg00055341	F7/M8	2.4219
Methylation	cg00055557	D5/F7	-3.18781
Methylation	cg00055557	D5/M8	-2.27979
Methylation	cg00055595	D5/F7	-2.59915
Methylation	cg00055595	D5/M8	-2.66034
Methylation	cg00055603	D5/F7	2.7167
Methylation	cg00055603	D5/M8	2.41937
Methylation	cg00055679	D5/F7	-2.13683
Methylation	cg00055679	D5/M8	-2.51857
Methylation	cg00055876	D5/F7	2.17179
Methylation	cg00055876	F7/M8	-4.10521
Methylation	cg00056066	D5/M8	-2.37016
Methylation	cg00056192	D5/F7	-3.24377
Methylation	cg00056192	F7/M8	3.06744
Methylation	cg00057134	D5/F7	-2.83152
Methylation	cg00057134	D5/M8	-2.32258
Methylation	cg00057272	D5/M8	4.18733
Methylation	cg00057272	F7/M8	2.67967
Methylation	cg00057376	D5/F7	2.92672
Methylation	cg00057376	D5/M8	2.7974
Methylation	cg00057449	D5/M8	3.41908
Methylation	cg00057449	F7/M8	4.61628
Methylation	cg00057521	D5/F7	-3.5871
Methylation	cg00057521	F7/M8	2.5653
Methylation	cg00057722	D5/M8	-2.63609
Methylation	cg00057791	D5/M8	2.56413
Methylation	cg00057791	F7/M8	2.13392
Methylation	cg00057836	F7/M8	2.18154
Methylation	cg00058009	D5/M8	2.8499
Methylation	cg00058009	F7/M8	2.88747
Methylation	cg00058026	D5/F7	2.8008
Methylation	cg00058026	D5/M8	2.35801
Methylation	cg00058522	D5/F7	-2.25383
Methylation	cg00058522	D5/M8	-4.78687
Methylation	cg00058522	F7/M8	-2.61225
Methylation	cg00058626	D5/M8	-4.8599
Methylation	cg00058626	F7/M8	-4.35102
Methylation	cg00058652	F7/M8	-2.5126
Methylation	cg00058767	D5/M8	2.46663
Methylation	cg00058879	D5/F7	3.08399
Methylation	cg00058879	F7/M8	-3.50092
Methylation	cg00058938	D5/F7	-2.27855
Methylation	cg00059465	D5/F7	3.70223
Methylation	cg00059465	D5/M8	2.22762
Methylation	cg00059652	D5/F7	-2.46303
Methylation	cg00059652	D5/M8	-2.39155
Methylation	cg00059879	D5/F7	3.11146
Methylation	cg00059879	D5/M8	3.14161
Methylation	cg00059963	D5/F7	2.5826
Methylation	cg00059963	D5/M8	2.1245
Methylation	cg00060374	D5/M8	3.39275
Methylation	cg00060374	F7/M8	4.27355
Methylation	cg00060437	D5/F7	3.03532
Methylation	cg00060475	D5/F7	6.05667
Methylation	cg00060475	F7/M8	-5.70228
Methylation	cg00060484	D5/F7	2.07189
Methylation	cg00060800	F7/M8	-2.06392
Methylation	cg00061031	D5/F7	2.72133
Methylation	cg00061031	D5/M8	2.28043
Methylation	cg00061313	D5/M8	2.178
Methylation	cg00061368	D5/F7	4.02553
Methylation	cg00061368	F7/M8	-2.53517
Methylation	cg00061413	D5/M8	2.24265
Methylation	cg00061413	F7/M8	2.4076
Methylation	cg00061632	D5/F7	2.19598
Methylation	cg00061632	D5/M8	2.86534
Methylation	cg00061635	D5/F7	2.9821
Methylation	cg00061695	D5/F7	-2.65099
Methylation	cg00061907	D5/F7	2.7641
Methylation	cg00061907	D5/M8	2.58875
Methylation	cg00062050	D5/M8	3.51146
Methylation	cg00062050	F7/M8	5.03204
Methylation	cg00062151	D5/F7	3.47181
Methylation	cg00062151	F7/M8	-2.17608
Methylation	cg00062282	D5/F7	2.62934
Methylation	cg00062496	D5/M8	-2.63052
Methylation	cg00063073	D5/M8	-2.93816
Methylation	cg00063073	F7/M8	-2.43484
Methylation	cg00063223	F7/M8	-2.28705
Methylation	cg00063291	D5/F7	-2.34219
Methylation	cg00063291	D5/M8	-2.83128
Methylation	cg00063357	D5/F7	3.16441
Methylation	cg00063357	D5/M8	2.75626
Methylation	cg00063828	D5/M8	-3.07793
Methylation	cg00063828	F7/M8	-2.70718
Methylation	cg00064235	D5/F7	-3.45945
Methylation	cg00064235	F7/M8	3.09792
Methylation	cg00064250	D5/F7	-2.83358
Methylation	cg00064250	F7/M8	2.51138
Methylation	cg00064255	D5/F7	-3.58707
Methylation	cg00064255	D5/M8	-4.25328
Methylation	cg00064778	D5/F7	2.51883
Methylation	cg00064778	F7/M8	-2.20979
Methylation	cg00064840	D5/F7	-3.03815
Methylation	cg00064840	D5/M8	-3.04328
Methylation	cg00065048	D5/M8	2.84838
Methylation	cg00065261	D5/F7	2.36317
Methylation	cg00065419	D5/M8	-2.33749
Methylation	cg00065419	F7/M8	-2.29465
Methylation	cg00065430	D5/M8	-2.29092
Methylation	cg00065581	D5/F7	2.38171
Methylation	cg00065581	D5/M8	2.25215
Methylation	cg00065613	D5/F7	2.51823
Methylation	cg00066508	D5/F7	3.54857
Methylation	cg00066508	D5/M8	3.444
Methylation	cg00066708	D5/M8	2.28859
Methylation	cg00066910	D5/F7	-2.90626
Methylation	cg00066910	D5/M8	-4.39677
Methylation	cg00066919	D5/F7	-3.09577
Methylation	cg00066919	F7/M8	2.71762
Methylation	cg00067018	D5/F7	-2.16824
Methylation	cg00067049	F7/M8	-2.3434
Methylation	cg00067274	D5/M8	2.48895
Methylation	cg00067274	F7/M8	3.15045
Methylation	cg00067427	D5/F7	-2.26679
Methylation	cg00067427	D5/M8	-2.63215
Methylation	cg00067588	D5/F7	2.45932
Methylation	cg00067696	D5/M8	-2.40713
Methylation	cg00067720	D5/F7	-2.74601
Methylation	cg00067720	D5/M8	-5.40926
Methylation	cg00067720	F7/M8	-2.66324
Methylation	cg00067753	D5/M8	2.81551
Methylation	cg00067824	D5/M8	-3.61743
Methylation	cg00067824	F7/M8	-4.21554
Methylation	cg00068038	D5/F7	2.43598
Methylation	cg00068038	F7/M8	-2.39046
Methylation	cg00068745	D5/F7	-2.51293
Methylation	cg00068810	D5/F7	6.22719
Methylation	cg00068810	F7/M8	-4.70005
Methylation	cg00069224	F7/M8	2.38951
Methylation	cg00069462	D5/M8	-3.07269
Methylation	cg00069462	F7/M8	-3.50406
Methylation	cg00069642	D5/M8	-2.86229
Methylation	cg00069642	F7/M8	-2.73081
Methylation	cg00069860	D5/F7	-4.96942
Methylation	cg00069860	D5/M8	-3.7376
Methylation	cg00070042	D5/F7	-2.65756
Methylation	cg00070380	F7/M8	-2.18816
Methylation	cg00070383	D5/M8	2.30691
Methylation	cg00070678	D5/F7	-3.7612
Methylation	cg00070678	D5/M8	-4.49868
Methylation	cg00070680	D5/F7	-2.60565
Methylation	cg00070680	D5/M8	-4.36516
Methylation	cg00071012	F7/M8	-2.32958
Methylation	cg00071017	D5/F7	2.40912
Methylation	cg00071051	D5/M8	2.90561
Methylation	cg00071161	D5/M8	-3.70478
Methylation	cg00071161	F7/M8	-4.05748
Methylation	cg00071556	D5/M8	-2.45231
Methylation	cg00071596	D5/F7	2.34711
Methylation	cg00071596	D5/M8	2.68719
Methylation	cg00071692	D5/F7	2.61072
Methylation	cg00071692	D5/M8	2.76613
Methylation	cg00071727	D5/F7	3.82447
Methylation	cg00071727	D5/M8	2.22221
Methylation	cg00071872	D5/F7	3.91276
Methylation	cg00071872	D5/M8	3.65202
Methylation	cg00071950	D5/M8	-2.26635
Methylation	cg00071950	F7/M8	-2.14857
Methylation	cg00072271	D5/M8	-3.30664
Methylation	cg00072271	F7/M8	-3.25817
Methylation	cg00072406	D5/F7	-2.47638
Methylation	cg00072406	F7/M8	2.32179
Methylation	cg00072407	D5/F7	4.11758
Methylation	cg00072449	D5/F7	2.25644
Methylation	cg00072454	F7/M8	-2.1632
Methylation	cg00072478	D5/F7	3.22107
Methylation	cg00072478	F7/M8	-3.35794
Methylation	cg00072689	D5/M8	-3.35846
Methylation	cg00072689	F7/M8	-2.19657
Methylation	cg00072720	D5/F7	-2.33765
Methylation	cg00072720	D5/M8	-2.17106
Methylation	cg00073243	D5/M8	-2.78277
Methylation	cg00073243	F7/M8	-2.75318
Methylation	cg00073565	F7/M8	-2.33032
Methylation	cg00073751	D5/F7	2.52369
Methylation	cg00073751	D5/M8	3.48066
Methylation	cg00073784	D5/F7	2.78036
Methylation	cg00073784	D5/M8	2.59535
Methylation	cg00073837	D5/M8	-4.13017
Methylation	cg00073837	F7/M8	-2.97415
Methylation	cg00074086	F7/M8	2.58644
Methylation	cg00074145	D5/M8	2.81372
Methylation	cg00074354	D5/M8	-2.61531
Methylation	cg00074354	F7/M8	-2.80988
Methylation	cg00074568	D5/F7	2.89397
Methylation	cg00074568	D5/M8	2.94752
Methylation	cg00074746	D5/F7	3.34489
Methylation	cg00074746	D5/M8	-2.52374
Methylation	cg00074746	F7/M8	-5.86864
Methylation	cg00075079	D5/M8	2.84409
Methylation	cg00075468	D5/M8	-2.19864
Methylation	cg00075597	D5/M8	2.56023
Methylation	cg00075597	F7/M8	2.48314
Methylation	cg00076216	D5/M8	2.18113
Methylation	cg00076365	D5/M8	-2.30962
Methylation	cg00076653	D5/F7	-2.94341
Methylation	cg00076653	D5/M8	-3.41396
Methylation	cg00076774	D5/M8	2.88111
Methylation	cg00076774	F7/M8	3.03333
Methylation	cg00076797	D5/F7	2.53941
Methylation	cg00076797	D5/M8	2.23036
Methylation	cg00077044	F7/M8	-2.68767
Methylation	cg00077547	F7/M8	2.88387
Methylation	cg00077570	F7/M8	-2.29866
Methylation	cg00078245	D5/F7	-2.76273
Methylation	cg00078245	F7/M8	3.19443
Methylation	cg00078348	D5/F7	-2.18599
Methylation	cg00078456	F7/M8	-2.16112
Methylation	cg00078517	D5/F7	5.17124
Methylation	cg00078517	D5/M8	4.75032
Methylation	cg00078857	F7/M8	-2.32236
Methylation	cg00078942	D5/M8	-3.30811
Methylation	cg00078996	D5/M8	-2.35863
Methylation	cg00078996	F7/M8	-2.26883
Methylation	cg00079019	D5/F7	-2.52669
Methylation	cg00079019	D5/M8	-2.29978
Methylation	cg00079056	D5/F7	3.26053
Methylation	cg00079056	D5/M8	3.60497
Methylation	cg00079219	D5/F7	-2.87149
Methylation	cg00079219	D5/M8	-3.46922
Methylation	cg00079293	D5/F7	-2.53059
Methylation	cg00079293	F7/M8	2.42827
Methylation	cg00079302	D5/F7	-3.02475
Methylation	cg00079302	F7/M8	3.0855
Methylation	cg00079388	D5/M8	3.24482
Methylation	cg00079388	F7/M8	3.03249
Methylation	cg00079598	F7/M8	-2.70184
Methylation	cg00080148	D5/M8	-3.24297
Methylation	cg00080148	F7/M8	-3.35995
Methylation	cg00080188	D5/M8	-2.94308
Methylation	cg00080483	D5/M8	4.23006
Methylation	cg00080483	F7/M8	3.89375
Methylation	cg00080484	D5/F7	2.39221
Methylation	cg00080489	F7/M8	-2.36365
Methylation	cg00080582	D5/M8	-2.51605
Methylation	cg00080972	D5/M8	2.47613
Methylation	cg00080972	F7/M8	2.76941
Methylation	cg00081009	F7/M8	-2.41248
Methylation	cg00081175	D5/F7	2.44713
Methylation	cg00081175	D5/M8	2.33308
Methylation	cg00081439	D5/F7	2.63212
Methylation	cg00081714	D5/M8	-3.24251
Methylation	cg00081714	F7/M8	-3.24282
Methylation	cg00081729	D5/M8	-3.63755
Methylation	cg00081876	D5/F7	2.8559
Methylation	cg00081876	D5/M8	3.03447
Methylation	cg00081919	F7/M8	2.3331
Methylation	cg00081935	D5/F7	-5.10896
Methylation	cg00081935	D5/M8	-4.15534
Methylation	cg00082012	D5/F7	2.74614
Methylation	cg00082012	D5/M8	2.42878
Methylation	cg00082140	D5/M8	-2.64025
Methylation	cg00082219	D5/M8	6.47735
Methylation	cg00082219	F7/M8	6.53671
Methylation	cg00082295	D5/F7	2.39423
Methylation	cg00082310	D5/F7	-4.6811
Methylation	cg00082310	D5/M8	-3.16384
Methylation	cg00082332	D5/F7	2.29803
Methylation	cg00082332	D5/M8	2.60164
Methylation	cg00082472	D5/F7	-3.1095
Methylation	cg00082472	F7/M8	2.96466
Methylation	cg00082476	D5/F7	3.58234
Methylation	cg00082476	D5/M8	3.35378
Methylation	cg00082998	D5/F7	2.45421
Methylation	cg00082998	D5/M8	2.45393
Methylation	cg00083018	D5/F7	3.67701
Methylation	cg00083018	F7/M8	-3.60168
Methylation	cg00083059	D5/F7	-2.73761
Methylation	cg00083059	D5/M8	-3.50982
Methylation	cg00083188	D5/M8	2.11963
Methylation	cg00083659	D5/M8	2.46115
Methylation	cg00083659	F7/M8	2.49685
Methylation	cg00083661	D5/F7	-3.42614
Methylation	cg00083661	F7/M8	3.44053
Methylation	cg00083704	D5/F7	3.55383
Methylation	cg00083704	D5/M8	3.01186
Methylation	cg00083833	D5/M8	-2.40435
Methylation	cg00083833	F7/M8	-2.90889
Methylation	cg00083848	D5/M8	2.43061
Methylation	cg00083848	F7/M8	2.77373
Methylation	cg00083937	D5/M8	4.26569
Methylation	cg00083937	F7/M8	3.24229
Methylation	cg00084093	D5/F7	2.2045
Methylation	cg00084093	F7/M8	-2.41951
Methylation	cg00084184	D5/M8	-3.12334
Methylation	cg00084184	F7/M8	-2.73293
Methylation	cg00084338	D5/M8	-4.46242
Methylation	cg00084338	F7/M8	-6.1933
Methylation	cg00084432	D5/M8	-2.32893
Methylation	cg00084432	F7/M8	-2.58198
Methylation	cg00084577	D5/F7	-2.89656
Methylation	cg00084577	F7/M8	3.08589
Methylation	cg00084608	D5/F7	2.35943
Methylation	cg00084643	D5/M8	-2.89574
Methylation	cg00084643	F7/M8	-2.26543
Methylation	cg00085013	D5/M8	-2.1683
Methylation	cg00085013	F7/M8	-2.15004
Methylation	cg00085416	D5/M8	3.2866
Methylation	cg00085416	F7/M8	3.65743
Methylation	cg00085420	D5/M8	-3.05504
Methylation	cg00085420	F7/M8	-2.86541
Methylation	cg00085438	D5/M8	-2.44823
Methylation	cg00085438	F7/M8	-2.80616
Methylation	cg00085593	D5/F7	-2.22948
Methylation	cg00085593	F7/M8	2.65367
Methylation	cg00085812	D5/M8	-3.21843
Methylation	cg00085812	F7/M8	-3.15687
Methylation	cg00085994	D5/M8	3.10265
Methylation	cg00085994	F7/M8	2.67078
Methylation	cg00086186	D5/M8	5.07681
Methylation	cg00086186	F7/M8	4.028
Methylation	cg00086247	D5/F7	2.41166
Methylation	cg00086383	D5/M8	-2.78645
Methylation	cg00086383	F7/M8	-2.88857
Methylation	cg00086911	D5/F7	2.32989
Methylation	cg00087073	D5/F7	4.3447
Methylation	cg00087073	D5/M8	4.57641
Methylation	cg00087316	D5/F7	-2.88335
Methylation	cg00087316	D5/M8	-3.61621
Methylation	cg00087511	D5/M8	2.884
Methylation	cg00087696	F7/M8	-3.02285
Methylation	cg00087804	D5/M8	2.66002
Methylation	cg00087806	D5/F7	2.49264
Methylation	cg00087806	D5/M8	5.40415
Methylation	cg00087806	F7/M8	2.91151
Methylation	cg00087963	D5/F7	2.49615
Methylation	cg00087971	D5/F7	2.86413
Methylation	cg00087971	F7/M8	-3.1555
Methylation	cg00088007	D5/M8	2.31325
Methylation	cg00088148	D5/F7	4.19516
Methylation	cg00088148	D5/M8	4.11855
Methylation	cg00088183	D5/F7	-2.32386
Methylation	cg00088183	D5/M8	-6.00223
Methylation	cg00088183	F7/M8	-3.67836
Methylation	cg00088399	D5/F7	4.26987
Methylation	cg00088399	D5/M8	4.42829
Methylation	cg00088688	D5/M8	2.78711
Methylation	cg00088688	F7/M8	4.24491
Methylation	cg00088797	D5/M8	2.99281
Methylation	cg00088797	F7/M8	2.87575
Methylation	cg00089091	D5/F7	-2.85566
Methylation	cg00089091	D5/M8	-2.84505
Methylation	cg00089356	D5/F7	3.80641
Methylation	cg00089356	D5/M8	3.20795
Methylation	cg00089550	D5/F7	2.18451
Methylation	cg00089550	D5/M8	2.94046
Methylation	cg00089566	D5/F7	2.33747
Methylation	cg00089566	F7/M8	-3.9239
Methylation	cg00089821	D5/F7	-2.22646
Methylation	cg00089945	D5/F7	-6.68799
Methylation	cg00089945	D5/M8	-5.75585
Methylation	cg00090182	D5/F7	-2.66681
Methylation	cg00090182	D5/M8	-2.50844
Methylation	cg00090452	D5/F7	3.11449
Methylation	cg00090674	D5/F7	2.88905
Methylation	cg00090674	F7/M8	-2.96703
Methylation	cg00090787	D5/F7	2.30539
Methylation	cg00090787	D5/M8	2.58237
Methylation	cg00091060	D5/F7	-2.90266
Methylation	cg00091246	D5/M8	-2.80445
Methylation	cg00091246	F7/M8	-3.48325
Methylation	cg00091302	F7/M8	-2.28035
Methylation	cg00091349	D5/F7	-2.40548
Methylation	cg00091349	F7/M8	2.43101
Methylation	cg00092235	D5/F7	-2.62309
Methylation	cg00092235	D5/M8	-4.10075
Methylation	cg00092301	D5/F7	4.15584
Methylation	cg00092301	F7/M8	-2.36409
Methylation	cg00092309	D5/F7	2.19319
Methylation	cg00092348	D5/M8	2.18835
Methylation	cg00092400	D5/F7	-2.70853
Methylation	cg00092400	D5/M8	-2.29506
Methylation	cg00093099	D5/F7	-2.40208
Methylation	cg00093099	F7/M8	2.32406
Methylation	cg00093643	D5/F7	3.21923
Methylation	cg00093643	D5/M8	2.79509
Methylation	cg00093695	D5/F7	2.19867
Methylation	cg00093829	D5/F7	5.53402
Methylation	cg00093829	D5/M8	4.62978
Methylation	cg00093971	F7/M8	-2.13433
Methylation	cg00094051	D5/F7	-2.66853
Methylation	cg00094051	D5/M8	-2.3185
Methylation	cg00094412	D5/F7	3.281
Methylation	cg00094412	D5/M8	2.67788
Methylation	cg00094579	D5/F7	3.47622
Methylation	cg00094579	D5/M8	3.38188
Methylation	cg00094585	D5/F7	2.73974
Methylation	cg00094585	D5/M8	2.23964
Methylation	cg00095018	D5/F7	-2.12525
Methylation	cg00095018	F7/M8	2.53698
Methylation	cg00095138	F7/M8	-2.08033
Methylation	cg00095165	F7/M8	2.26481
Methylation	cg00095200	D5/F7	2.79951
Methylation	cg00095200	D5/M8	3.2532
Methylation	cg00095248	D5/F7	2.74514
Methylation	cg00095248	D5/M8	2.68193
Methylation	cg00095271	D5/M8	-3.21668
Methylation	cg00095271	F7/M8	-3.41883
Methylation	cg00095595	D5/F7	2.27431
Methylation	cg00095595	D5/M8	2.23361
Methylation	cg00095619	D5/F7	2.95067
Methylation	cg00095619	D5/M8	3.67048
Methylation	cg00095626	F7/M8	-2.23147
Methylation	cg00095773	D5/F7	5.81505
Methylation	cg00095773	F7/M8	-5.03977
Methylation	cg00095859	D5/M8	-3.2174
Methylation	cg00096039	D5/F7	2.62332
Methylation	cg00096039	D5/M8	5.93558
Methylation	cg00096039	F7/M8	3.31226
Methylation	cg00096328	D5/M8	2.21233
Methylation	cg00096756	F7/M8	-2.46551
Methylation	cg00096810	D5/F7	-3.07935
Methylation	cg00096922	D5/F7	2.95378
Methylation	cg00096922	F7/M8	-4.76863
Methylation	cg00097088	D5/F7	3.52071
Methylation	cg00097088	D5/M8	3.25443
Methylation	cg00097121	D5/M8	-2.2344
Methylation	cg00097121	F7/M8	-3.16624
Methylation	cg00097450	D5/F7	2.10567
Methylation	cg00097715	D5/F7	3.49998
Methylation	cg00097715	F7/M8	-2.68191
Methylation	cg00097968	D5/F7	2.41408
Methylation	cg00097968	D5/M8	3.23682
Methylation	cg00098053	D5/F7	2.82237
Methylation	cg00098053	D5/M8	2.77659
Methylation	cg00098692	D5/F7	-3.15327
Methylation	cg00098692	F7/M8	3.07663
Methylation	cg00098718	D5/F7	-2.24239
Methylation	cg00098718	D5/M8	-2.17844
Methylation	cg00099017	D5/F7	-2.724
Methylation	cg00099017	F7/M8	2.94689
Methylation	cg00099145	D5/F7	-5.07887
Methylation	cg00099145	D5/M8	-4.94339
Methylation	cg00099240	D5/F7	-3.18682
Methylation	cg00099240	F7/M8	2.97709
Methylation	cg00099427	D5/F7	-2.3323
Methylation	cg00099427	F7/M8	2.36102
Methylation	cg00099519	D5/F7	-2.46075
Methylation	cg00099519	F7/M8	2.22321
Methylation	cg00100114	D5/F7	3.81916
Methylation	cg00100114	F7/M8	-4.10749
Methylation	cg00100184	D5/F7	-3.16796
Methylation	cg00100184	D5/M8	-3.49915
Methylation	cg00100491	D5/F7	-2.18089
Methylation	cg00100491	F7/M8	2.23137
Methylation	cg00100515	D5/M8	2.77586
Methylation	cg00100800	D5/F7	3.7
Methylation	cg00100800	F7/M8	-3.4644
Methylation	cg00100902	F7/M8	-2.16667
Methylation	cg00101424	D5/F7	2.42863
Methylation	cg00101424	D5/M8	2.78675
Methylation	cg00101457	D5/F7	3.96557
Methylation	cg00101457	F7/M8	-2.82287
Methylation	cg00101555	F7/M8	2.56035
Methylation	cg00101602	D5/F7	3.12803
Methylation	cg00101602	D5/M8	3.07549
Methylation	cg00101629	D5/F7	3.73517
Methylation	cg00101629	F7/M8	-2.94004
Methylation	cg00101940	D5/M8	-2.53782
Methylation	cg00101940	F7/M8	-2.94839
Methylation	cg00102042	F7/M8	-2.34366
Methylation	cg00102084	D5/M8	-2.51895
Methylation	cg00102084	F7/M8	-2.08214
Methylation	cg00102166	D5/F7	3.31538
Methylation	cg00102726	D5/F7	2.4227
Methylation	cg00102955	D5/M8	2.84757
Methylation	cg00102955	F7/M8	3.0677
Methylation	cg00103200	D5/F7	2.85993
Methylation	cg00103200	F7/M8	-2.9954
Methylation	cg00103236	D5/F7	3.35198
Methylation	cg00103236	D5/M8	2.92638
Methylation	cg00103329	D5/M8	-2.72851
Methylation	cg00103329	F7/M8	-3.22774
Methylation	cg00103356	D5/F7	2.26334
Methylation	cg00103356	D5/M8	2.08935
Methylation	cg00103398	D5/M8	2.18927
Methylation	cg00103549	D5/M8	-2.80024
Methylation	cg00103549	F7/M8	-3.37531
Methylation	cg00104072	D5/M8	2.18176
Methylation	cg00104303	D5/M8	-2.52968
Methylation	cg00104303	F7/M8	-3.92998
Methylation	cg00105060	D5/F7	3.68159
Methylation	cg00105060	D5/M8	2.14042
Methylation	cg00105189	D5/F7	-2.13262
Methylation	cg00105189	F7/M8	2.24598
Methylation	cg00105515	D5/F7	2.40857
Methylation	cg00105515	D5/M8	2.26991
Methylation	cg00105570	F7/M8	-2.15661
Methylation	cg00105628	D5/F7	-2.87315
Methylation	cg00105640	D5/M8	4.10851
Methylation	cg00105640	F7/M8	3.90431
Methylation	cg00106225	D5/M8	-2.39084
Methylation	cg00106225	F7/M8	-2.46737
Methylation	cg00106609	D5/F7	2.51571
Methylation	cg00106609	D5/M8	2.39715
Methylation	cg00107039	D5/F7	2.29481
Methylation	cg00107039	D5/M8	2.48814
Methylation	cg00107617	D5/F7	3.332
Methylation	cg00107617	D5/M8	3.09765
Methylation	cg00107630	D5/F7	-2.76168
Methylation	cg00107745	F7/M8	-2.98913
Methylation	cg00107782	D5/M8	-2.67794
Methylation	cg00107782	F7/M8	-2.26657
Methylation	cg00108438	D5/M8	-3.03805
Methylation	cg00108438	F7/M8	-3.22908
Methylation	cg00108554	D5/F7	3.79407
Methylation	cg00108554	D5/M8	3.61254
Methylation	cg00108722	D5/F7	-2.37313
Methylation	cg00108722	F7/M8	2.36267
Methylation	cg00108744	D5/M8	-2.41315
Methylation	cg00108944	D5/F7	4.03258
Methylation	cg00108944	F7/M8	-5.5705
Methylation	cg00109012	D5/F7	-2.73327
Methylation	cg00109012	D5/M8	-2.93684
Methylation	cg00109703	D5/F7	2.7014
Methylation	cg00109703	F7/M8	-2.4249
Methylation	cg00109764	D5/F7	-3.6672
Methylation	cg00109764	D5/M8	-3.51416
Methylation	cg00110785	D5/F7	3.5688
Methylation	cg00110785	F7/M8	-3.60965
Methylation	cg00110832	D5/M8	4.62329
Methylation	cg00110832	F7/M8	2.65031
Methylation	cg00111102	D5/M8	-2.22546
Methylation	cg00111102	F7/M8	-2.25804
Methylation	cg00111235	D5/M8	-3.1079
Methylation	cg00111235	F7/M8	-3.63348
Methylation	cg00111826	D5/M8	2.36276
Methylation	cg00112211	D5/F7	2.29996
Methylation	cg00112260	D5/F7	3.18445
Methylation	cg00112260	F7/M8	-2.9876
Methylation	cg00112493	D5/M8	-4.42546
Methylation	cg00112493	F7/M8	-3.09304
Methylation	cg00112517	D5/M8	2.45368
Methylation	cg00112517	F7/M8	3.24269
Methylation	cg00112685	D5/M8	2.202
Methylation	cg00112685	F7/M8	3.51253
Methylation	cg00113194	D5/M8	2.72505
Methylation	cg00113194	F7/M8	2.6654
Methylation	cg00113315	D5/F7	-3.20967
Methylation	cg00113315	F7/M8	3.43443
Methylation	cg00113814	D5/F7	-2.69577
Methylation	cg00113814	D5/M8	-4.39015
Methylation	cg00113883	D5/F7	2.39387
Methylation	cg00113883	F7/M8	-2.28666
Methylation	cg00113911	D5/M8	3.05413
Methylation	cg00114159	D5/F7	2.21175
Methylation	cg00114159	D5/M8	2.2811
Methylation	cg00114160	D5/F7	2.16477
Methylation	cg00114297	D5/F7	-2.4701
Methylation	cg00114297	F7/M8	2.57493
Methylation	cg00114463	D5/F7	2.11891
Methylation	cg00114928	F7/M8	-2.50921
Methylation	cg00114966	D5/M8	-3.0788
Methylation	cg00114966	F7/M8	-3.2194
Methylation	cg00115080	D5/F7	2.71344
Methylation	cg00115460	D5/M8	-2.98378
Methylation	cg00115460	F7/M8	-3.34161
Methylation	cg00115954	D5/F7	2.42543
Methylation	cg00115954	D5/M8	2.42564
Methylation	cg00116219	D5/M8	-2.57714
Methylation	cg00116219	F7/M8	-2.86987
Methylation	cg00116315	D5/F7	2.76541
Methylation	cg00116315	F7/M8	-3.20834
Methylation	cg00116554	D5/F7	-3.74638
Methylation	cg00116554	D5/M8	-3.7215
Methylation	cg00116658	D5/F7	2.40295
Methylation	cg00116882	D5/F7	-4.02593
Methylation	cg00116882	D5/M8	-3.95348
Methylation	cg00117005	D5/F7	2.72138
Methylation	cg00117005	D5/M8	2.49776
Methylation	cg00117018	F7/M8	-3.99784
Methylation	cg00117294	F7/M8	-2.31883
Methylation	cg00117436	D5/M8	-3.68305
Methylation	cg00117436	F7/M8	-3.89402
Methylation	cg00118071	D5/M8	2.6023
Methylation	cg00118071	F7/M8	2.89705
Methylation	cg00118369	D5/F7	-2.45931
Methylation	cg00118369	F7/M8	2.56505
Methylation	cg00118507	D5/F7	3.13479
Methylation	cg00118507	F7/M8	-3.09958
Methylation	cg00118584	D5/F7	-3.4526
Methylation	cg00118584	D5/M8	-2.79515
Methylation	cg00118808	D5/F7	-3.90161
Methylation	cg00118808	D5/M8	-3.47177
Methylation	cg00118881	D5/M8	-2.27886
Methylation	cg00118881	F7/M8	-2.7384
Methylation	cg00119053	D5/M8	-3.147
Methylation	cg00119053	F7/M8	-2.79495
Methylation	cg00119073	D5/M8	2.1942
Methylation	cg00119073	F7/M8	2.40397
Methylation	cg00119181	D5/F7	-5.12106
Methylation	cg00119181	D5/M8	-5.07731
Methylation	cg00119279	D5/F7	6.08087
Methylation	cg00119279	F7/M8	-6.14506
Methylation	cg00120198	D5/M8	2.31401
Methylation	cg00120329	D5/F7	3.37358
Methylation	cg00120329	D5/M8	2.84581
Methylation	cg00120721	D5/M8	-3.16962
Methylation	cg00120721	F7/M8	-2.82725
Methylation	cg00120804	D5/M8	-2.56582
Methylation	cg00120804	F7/M8	-2.59368
Methylation	cg00120825	D5/F7	2.15055
Methylation	cg00120825	D5/M8	2.45459
Methylation	cg00120840	D5/M8	-3.01469
Methylation	cg00120840	F7/M8	-3.01912
Methylation	cg00120887	D5/F7	2.41561
Methylation	cg00121039	D5/M8	-2.36716
Methylation	cg00121039	F7/M8	-2.28031
Methylation	cg00121075	D5/M8	2.54492
Methylation	cg00121197	D5/F7	3.41208
Methylation	cg00121197	D5/M8	2.30204
Methylation	cg00121676	D5/F7	2.12964
Methylation	cg00121676	F7/M8	-2.32562
Methylation	cg00121759	D5/F7	3.78282
Methylation	cg00121759	D5/M8	3.70266
Methylation	cg00121963	D5/F7	2.36414
Methylation	cg00122347	D5/F7	-2.46588
Methylation	cg00122347	D5/M8	-2.48145
Methylation	cg00122362	D5/F7	-3.0868
Methylation	cg00122362	F7/M8	2.41417
Methylation	cg00122488	D5/M8	-3.9693
Methylation	cg00122488	F7/M8	-3.32022
Methylation	cg00122659	D5/M8	-2.7633
Methylation	cg00122659	F7/M8	-2.88301
Methylation	cg00123055	D5/F7	2.41837
Methylation	cg00123055	D5/M8	2.48001
Methylation	cg00123478	F7/M8	2.9569
Methylation	cg00124004	D5/F7	3.04092
Methylation	cg00124004	D5/M8	3.49507
Methylation	cg00124684	D5/M8	-3.18106
Methylation	cg00124684	F7/M8	-3.74992
Methylation	cg00125205	F7/M8	2.26951
Methylation	cg00125500	D5/F7	-4.03788
Methylation	cg00125500	D5/M8	-2.44026
Methylation	cg00125544	D5/M8	-2.83787
Methylation	cg00125544	F7/M8	-3.2894
Methylation	cg00125585	D5/M8	3.59854
Methylation	cg00125585	F7/M8	3.50764
Methylation	cg00125768	D5/F7	3.58463
Methylation	cg00125768	D5/M8	3.84523
Methylation	cg00126261	D5/F7	-4.19324
Methylation	cg00126261	D5/M8	-3.34984
Methylation	cg00126412	D5/F7	2.29818
Methylation	cg00126946	D5/F7	2.54927
Methylation	cg00126946	D5/M8	2.33159
Methylation	cg00127049	D5/M8	-2.61575
Methylation	cg00127137	D5/M8	2.37402
Methylation	cg00127198	D5/M8	-3.1738
Methylation	cg00127198	F7/M8	-3.1022
Methylation	cg00127408	D5/M8	-2.57997
Methylation	cg00127505	D5/F7	-3.88521
Methylation	cg00127505	D5/M8	-4.80222
Methylation	cg00127725	D5/M8	2.53926
Methylation	cg00127725	F7/M8	2.30799
Methylation	cg00127788	D5/F7	3.70109
Methylation	cg00128100	D5/F7	2.7719
Methylation	cg00128100	D5/M8	2.59829
Methylation	cg00128506	D5/F7	-3.08969
Methylation	cg00128506	F7/M8	3.0458
Methylation	cg00128517	D5/F7	3.11267
Methylation	cg00128517	F7/M8	-2.87797
Methylation	cg00128651	D5/F7	5.38741
Methylation	cg00128651	D5/M8	3.18714
Methylation	cg00128651	F7/M8	-2.20026
Methylation	cg00128695	D5/F7	-2.25498
Methylation	cg00128695	D5/M8	-2.21274
Methylation	cg00129273	D5/F7	-2.77853
Methylation	cg00129273	D5/M8	-5.11021
Methylation	cg00129273	F7/M8	-2.33168
Methylation	cg00129563	D5/F7	-2.46324
Methylation	cg00129563	D5/M8	-2.63075
Methylation	cg00129785	D5/F7	2.61763
Methylation	cg00129785	D5/M8	2.11876
Methylation	cg00129827	D5/F7	-6.34861
Methylation	cg00129827	D5/M8	-6.81869
Methylation	cg00130027	D5/M8	-3.15871
Methylation	cg00130165	D5/F7	-2.71234
Methylation	cg00130165	D5/M8	-3.15088
Methylation	cg00130307	D5/M8	2.30925
Methylation	cg00130342	D5/M8	-2.35855
Methylation	cg00130342	F7/M8	-2.32449
Methylation	cg00130343	D5/M8	3.67413
Methylation	cg00130343	F7/M8	3.184
Methylation	cg00130393	D5/F7	2.38256
Methylation	cg00130393	D5/M8	2.04142
Methylation	cg00130530	D5/M8	2.43124
Methylation	cg00130808	D5/F7	2.74554
Methylation	cg00130808	D5/M8	3.6269
Methylation	cg00131081	D5/M8	-2.57222
Methylation	cg00131081	F7/M8	-2.52938
Methylation	cg00131758	D5/F7	3.08303
Methylation	cg00131758	D5/M8	3.42594
Methylation	cg00131853	D5/F7	2.38612
Methylation	cg00132045	D5/M8	-2.08616
Methylation	cg00132141	D5/F7	2.9555
Methylation	cg00132141	F7/M8	-2.44123
Methylation	cg00132291	D5/M8	-2.43975
Methylation	cg00132291	F7/M8	-2.7398
Methylation	cg00132509	D5/M8	-2.80154
Methylation	cg00132509	F7/M8	-2.73321
Methylation	cg00132782	D5/M8	-3.11775
Methylation	cg00132782	F7/M8	-3.06393
Methylation	cg00132819	D5/M8	-2.16195
Methylation	cg00132819	F7/M8	-2.69471
Methylation	cg00133116	D5/M8	4.12601
Methylation	cg00133116	F7/M8	3.63587
Methylation	cg00133351	D5/F7	2.68074
Methylation	cg00133351	F7/M8	-2.99037
Methylation	cg00133391	D5/F7	4.52568
Methylation	cg00133391	F7/M8	-2.90134
Methylation	cg00133811	D5/F7	-2.46732
Methylation	cg00133811	D5/M8	-3.8371
Methylation	cg00133814	D5/F7	2.37054
Methylation	cg00133814	D5/M8	3.93693
Methylation	cg00133847	D5/F7	4.44444
Methylation	cg00133847	D5/M8	2.42911
Methylation	cg00134124	D5/M8	2.41855
Methylation	cg00134295	D5/F7	4.3187
Methylation	cg00134295	F7/M8	-4.46271
Methylation	cg00134449	D5/F7	-3.98767
Methylation	cg00134449	D5/M8	-3.50911
Methylation	cg00134504	D5/F7	-2.47877
Methylation	cg00134602	D5/M8	-3.27936
Methylation	cg00134602	F7/M8	-2.94829
Methylation	cg00134876	D5/F7	2.98505
Methylation	cg00134876	F7/M8	-2.82175
Methylation	cg00134916	D5/M8	2.4132
Methylation	cg00134934	D5/F7	-3.209
Methylation	cg00134934	F7/M8	3.05625
Methylation	cg00135371	D5/F7	2.92799
Methylation	cg00135371	D5/M8	2.5896
Methylation	cg00135433	D5/F7	2.38188
Methylation	cg00135433	D5/M8	2.04193
Methylation	cg00135500	D5/M8	2.34225
Methylation	cg00135546	D5/F7	2.51154
Methylation	cg00135546	F7/M8	-2.61856
Methylation	cg00136225	D5/F7	2.55496
Methylation	cg00136225	D5/M8	2.45424
Methylation	cg00136580	F7/M8	2.75273
Methylation	cg00137016	D5/F7	3.87129
Methylation	cg00137016	F7/M8	-3.83983
Methylation	cg00137323	D5/F7	-2.66383
Methylation	cg00137323	F7/M8	2.71798
Methylation	cg00137715	D5/M8	3.62599
Methylation	cg00137933	D5/F7	2.4828
Methylation	cg00137933	D5/M8	2.6059
Methylation	cg00137951	D5/M8	-2.42187
Methylation	cg00138095	D5/F7	3.5589
Methylation	cg00138095	F7/M8	-3.78963
Methylation	cg00138325	D5/M8	-2.96693
Methylation	cg00138325	F7/M8	-3.04333
Methylation	cg00138363	F7/M8	-3.48502
Methylation	cg00138407	D5/F7	-3.30213
Methylation	cg00138407	F7/M8	3.47985
Methylation	cg00138547	D5/F7	3.14385
Methylation	cg00138547	D5/M8	2.94048
Methylation	cg00138824	D5/M8	4.59159
Methylation	cg00138824	F7/M8	4.56702
Methylation	cg00139372	D5/M8	3.64974
Methylation	cg00139681	D5/F7	-2.94822
Methylation	cg00139681	D5/M8	-2.74595
Methylation	cg00140004	F7/M8	2.17579
Methylation	cg00140798	D5/F7	2.80412
Methylation	cg00140798	D5/M8	2.44555
Methylation	cg00140889	F7/M8	-2.17245
Methylation	cg00141308	D5/M8	2.1503
Methylation	cg00141684	D5/M8	4.98283
Methylation	cg00141684	F7/M8	3.1486
Methylation	cg00141838	D5/M8	-4.08775
Methylation	cg00141838	F7/M8	-3.65217
Methylation	cg00141997	D5/F7	-3.42426
Methylation	cg00141997	D5/M8	-4.00935
Methylation	cg00142036	D5/M8	-3.79466
Methylation	cg00142036	F7/M8	-2.94654
Methylation	cg00142257	D5/M8	-2.94789
Methylation	cg00142257	F7/M8	-4.97156
Methylation	cg00142665	D5/M8	-2.41386
Methylation	cg00142665	F7/M8	-2.51975
Methylation	cg00142670	D5/F7	3.48286
Methylation	cg00142670	F7/M8	-2.28643
Methylation	cg00143249	D5/M8	2.38824
Methylation	cg00143606	D5/F7	5.48536
Methylation	cg00143606	D5/M8	5.53067
Methylation	cg00143643	D5/F7	-4.72122
Methylation	cg00143643	D5/M8	-4.80336
Methylation	cg00143733	D5/F7	2.95239
Methylation	cg00143733	D5/M8	2.94781
Methylation	cg00144335	D5/M8	-2.30298
Methylation	cg00144451	D5/F7	2.28723
Methylation	cg00144480	D5/F7	-2.27521
Methylation	cg00144745	D5/F7	2.74163
Methylation	cg00144745	D5/M8	2.60301
Methylation	cg00144816	D5/F7	3.82928
Methylation	cg00144816	D5/M8	2.73027
Methylation	cg00145079	F7/M8	3.09924
Methylation	cg00145507	D5/F7	-2.74787
Methylation	cg00145507	D5/M8	-4.67563
Methylation	cg00145915	D5/F7	3.80783
Methylation	cg00145915	F7/M8	-4.01072
Methylation	cg00146027	D5/F7	2.32441
Methylation	cg00146027	F7/M8	-2.71442
Methylation	cg00146088	D5/M8	-3.11432
Methylation	cg00146088	F7/M8	-2.73177
Methylation	cg00146168	D5/F7	2.58959
Methylation	cg00146168	D5/M8	2.55282
Methylation	cg00146227	D5/F7	2.58941
Methylation	cg00146227	F7/M8	-2.56284
Methylation	cg00146263	D5/M8	2.61353
Methylation	cg00146676	D5/F7	3.36449
Methylation	cg00146676	D5/M8	5.28316
Methylation	cg00146683	D5/F7	-2.45545
Methylation	cg00146683	F7/M8	2.56543
Methylation	cg00146928	D5/M8	-2.27968
Methylation	cg00146963	D5/F7	3.08419
Methylation	cg00146963	D5/M8	3.11807
Methylation	cg00147172	F7/M8	-2.20921
Methylation	cg00147225	D5/M8	-3.53665
Methylation	cg00147225	F7/M8	-3.7253
Methylation	cg00147244	D5/F7	-2.60908
Methylation	cg00147248	D5/M8	-2.22632
Methylation	cg00147255	D5/F7	2.8131
Methylation	cg00147255	D5/M8	2.7024
Methylation	cg00147286	D5/M8	-2.79059
Methylation	cg00147286	F7/M8	-2.91153
Methylation	cg00147323	F7/M8	-2.45532
Methylation	cg00147849	F7/M8	-2.11589
Methylation	cg00147943	D5/F7	3.60383
Methylation	cg00147943	D5/M8	2.10232
Methylation	cg00148025	D5/M8	3.61471
Methylation	cg00148025	F7/M8	2.6269
Methylation	cg00148063	F7/M8	-2.30433
Methylation	cg00148286	D5/F7	-3.09728
Methylation	cg00148286	F7/M8	3.19934
Methylation	cg00148355	D5/F7	2.17399
Methylation	cg00148411	D5/F7	2.52426
Methylation	cg00148411	D5/M8	2.60593
Methylation	cg00148464	D5/M8	-3.39662
Methylation	cg00148464	F7/M8	-2.59307
Methylation	cg00148599	D5/M8	3.00667
Methylation	cg00148599	F7/M8	3.66084
Methylation	cg00149121	D5/F7	-3.77233
Methylation	cg00149121	F7/M8	3.21045
Methylation	cg00150631	D5/F7	-3.7266
Methylation	cg00150631	D5/M8	-3.01424
Methylation	cg00150782	D5/F7	2.23019
Methylation	cg00150782	D5/M8	2.38408
Methylation	cg00151073	D5/M8	-4.31331
Methylation	cg00151073	F7/M8	-3.42587
Methylation	cg00151176	D5/M8	2.53031
Methylation	cg00151176	F7/M8	2.48595
Methylation	cg00151370	D5/F7	2.18927
Methylation	cg00151728	D5/F7	2.61145
Methylation	cg00151728	D5/M8	4.52996
Methylation	cg00151801	D5/F7	2.87429
Methylation	cg00151801	F7/M8	-2.63713
Methylation	cg00151914	D5/M8	4.20275
Methylation	cg00151914	F7/M8	3.98734
Methylation	cg00152167	D5/F7	3.28391
Methylation	cg00152167	D5/M8	2.40669
Methylation	cg00152259	D5/F7	-3.00699
Methylation	cg00152259	D5/M8	-2.95551
Methylation	cg00152322	D5/F7	-3.70059
Methylation	cg00152322	D5/M8	-4.06126
Methylation	cg00152577	D5/F7	3.60463
Methylation	cg00152577	F7/M8	-3.54995
Methylation	cg00152613	D5/F7	5.38485
Methylation	cg00152613	D5/M8	2.98391
Methylation	cg00152613	F7/M8	-2.50225
Methylation	cg00152777	D5/F7	3.19437
Methylation	cg00152777	D5/M8	2.5036
Methylation	cg00152799	D5/F7	-4.22499
Methylation	cg00152799	D5/M8	-2.29056
Methylation	cg00152942	D5/M8	-3.10236
Methylation	cg00152942	F7/M8	-2.83778
Methylation	cg00153017	D5/F7	2.75698
Methylation	cg00153017	F7/M8	-2.80541
Methylation	cg00153106	D5/F7	4.03094
Methylation	cg00153106	F7/M8	-5.3765
Methylation	cg00153110	D5/F7	-4.77423
Methylation	cg00153110	D5/M8	-4.70911
Methylation	cg00153311	D5/F7	-2.56882
Methylation	cg00153311	F7/M8	2.20686
Methylation	cg00153448	D5/M8	2.73451
Methylation	cg00153919	D5/M8	2.25537
Methylation	cg00153919	F7/M8	3.84169
Methylation	cg00153944	D5/F7	3.22548
Methylation	cg00153944	D5/M8	3.65465
Methylation	cg00154216	D5/F7	2.453
Methylation	cg00154216	F7/M8	-2.47878
Methylation	cg00154232	D5/F7	-3.07136
Methylation	cg00154232	F7/M8	3.08835
Methylation	cg00154322	D5/F7	5.17304
Methylation	cg00154322	D5/M8	2.36907
Methylation	cg00154322	F7/M8	-2.80397
Methylation	cg00154357	D5/F7	-2.91561
Methylation	cg00154357	D5/M8	-3.54155
Methylation	cg00154543	D5/F7	2.28525
Methylation	cg00154587	D5/M8	-2.76275
Methylation	cg00154587	F7/M8	-4.79522
Methylation	cg00154846	D5/F7	-2.30304
Methylation	cg00154846	D5/M8	-2.78549
Methylation	cg00154848	D5/F7	3.91842
Methylation	cg00154848	F7/M8	-2.45784
Methylation	cg00154888	D5/M8	-3.26037
Methylation	cg00154888	F7/M8	-3.22812
Methylation	cg00154957	D5/F7	3.51036
Methylation	cg00154957	F7/M8	-3.3471
Methylation	cg00155430	F7/M8	-2.13192
Methylation	cg00155488	F7/M8	2.69569
Methylation	cg00155535	D5/F7	3.46756
Methylation	cg00155535	F7/M8	-4.48109
Methylation	cg00155799	D5/F7	-2.36828
Methylation	cg00155799	F7/M8	3.50053
Methylation	cg00155846	D5/F7	2.23172
Methylation	cg00155879	D5/F7	-4.05926
Methylation	cg00155879	F7/M8	2.36107
Methylation	cg00156118	D5/F7	3.99028
Methylation	cg00156118	D5/M8	3.65245
Methylation	cg00156669	D5/F7	-2.56194
Methylation	cg00156995	D5/F7	-2.18947
Methylation	cg00156995	D5/M8	-2.9638
Methylation	cg00157012	D5/F7	-3.50491
Methylation	cg00157012	F7/M8	2.31098
Methylation	cg00157043	F7/M8	2.3098
Methylation	cg00157572	F7/M8	2.44002
Methylation	cg00158092	D5/F7	-3.60806
Methylation	cg00158092	D5/M8	-5.26624
Methylation	cg00158122	D5/M8	2.18678
Methylation	cg00158122	F7/M8	3.25016
Methylation	cg00158184	D5/F7	4.5387
Methylation	cg00158184	D5/M8	5.15559
Methylation	cg00158260	D5/F7	3.17915
Methylation	cg00158260	F7/M8	-3.24301
Methylation	cg00158600	D5/F7	-5.80727
Methylation	cg00158600	D5/M8	-6.56091
Methylation	cg00158758	D5/M8	-3.28523
Methylation	cg00158758	F7/M8	-3.26585
Methylation	cg00158934	D5/F7	2.7189
Methylation	cg00159523	D5/F7	-5.14816
Methylation	cg00159523	D5/M8	-4.32666
Methylation	cg00159699	F7/M8	-2.67768
Methylation	cg00159764	D5/F7	2.47586
Methylation	cg00159764	D5/M8	2.27411
Methylation	cg00160027	D5/F7	2.42528
Methylation	cg00160027	D5/M8	2.17451
Methylation	cg00160066	D5/F7	2.56718
Methylation	cg00160066	D5/M8	2.76705
Methylation	cg00160253	D5/F7	-2.27482
Methylation	cg00160253	D5/M8	-2.55592
Methylation	cg00160503	D5/F7	2.52882
Methylation	cg00160667	F7/M8	3.12814
Methylation	cg00160670	D5/F7	3.22501
Methylation	cg00160670	D5/M8	4.88405
Methylation	cg00160911	D5/M8	2.60564
Methylation	cg00160911	F7/M8	4.54208
Methylation	cg00161247	D5/F7	3.29759
Methylation	cg00161247	F7/M8	-3.4652
Methylation	cg00161556	D5/F7	3.27937
Methylation	cg00161556	F7/M8	-4.86627
Methylation	cg00161683	D5/F7	-2.36209
Methylation	cg00161968	D5/F7	2.46862
Methylation	cg00161968	F7/M8	-2.38758
Methylation	cg00162064	D5/F7	4.06297
Methylation	cg00162064	D5/M8	3.9129
Methylation	cg00162231	D5/F7	-5.14811
Methylation	cg00162231	F7/M8	5.21109
Methylation	cg00162633	D5/F7	-2.21687
Methylation	cg00162633	F7/M8	2.19271
Methylation	cg00162969	F7/M8	-2.91614
Methylation	cg00163459	D5/M8	3.11511
Methylation	cg00163459	F7/M8	3.19366
Methylation	cg00163541	D5/F7	3.48152
Methylation	cg00163541	F7/M8	-2.46775
Methylation	cg00163549	D5/F7	2.4196
Methylation	cg00163549	F7/M8	-2.30625
Methylation	cg00163920	D5/M8	-2.19361
Methylation	cg00163920	F7/M8	-2.19402
Methylation	cg00164084	D5/F7	-3.06696
Methylation	cg00164084	F7/M8	2.90157
Methylation	cg00164350	D5/M8	-4.44346
Methylation	cg00164350	F7/M8	-4.28795
Methylation	cg00164390	D5/M8	3.61152
Methylation	cg00164390	F7/M8	3.24781
Methylation	cg00164429	D5/F7	-2.53725
Methylation	cg00164429	F7/M8	2.63921
Methylation	cg00164641	D5/M8	-2.63671
Methylation	cg00164641	F7/M8	-2.63644
Methylation	cg00164803	D5/F7	4.89727
Methylation	cg00164803	D5/M8	4.46936
Methylation	cg00164837	D5/F7	-2.65843
Methylation	cg00164837	F7/M8	3.1806
Methylation	cg00164847	D5/M8	-2.71545
Methylation	cg00164906	F7/M8	-2.34603
Methylation	cg00164941	D5/M8	-3.47647
Methylation	cg00165323	D5/F7	6.15187
Methylation	cg00165323	F7/M8	-6.24952
Methylation	cg00165394	D5/F7	2.36111
Methylation	cg00165394	D5/M8	2.98449
Methylation	cg00165631	D5/M8	2.81055
Methylation	cg00165862	D5/M8	2.67953
Methylation	cg00165862	F7/M8	2.60966
Methylation	cg00165872	D5/M8	4.60275
Methylation	cg00165872	F7/M8	2.61097
Methylation	cg00166106	D5/M8	-2.29216
Methylation	cg00166106	F7/M8	-2.94429
Methylation	cg00166216	D5/F7	2.9251
Methylation	cg00166216	F7/M8	-3.10211
Methylation	cg00166372	D5/F7	-5.13783
Methylation	cg00166372	D5/M8	-3.8843
Methylation	cg00166727	D5/M8	4.03551
Methylation	cg00166785	D5/M8	3.00499
Methylation	cg00166785	F7/M8	2.32956
Methylation	cg00167076	D5/M8	-2.98322
Methylation	cg00167076	F7/M8	-2.55233
Methylation	cg00167102	F7/M8	-2.22442
Methylation	cg00167545	D5/F7	-5.17622
Methylation	cg00167545	D5/M8	-3.23402
Methylation	cg00167958	D5/F7	2.35609
Methylation	cg00168225	D5/M8	-3.31658
Methylation	cg00168225	F7/M8	-2.35312
Methylation	cg00168459	D5/F7	-2.56289
Methylation	cg00168459	F7/M8	2.11774
Methylation	cg00168783	D5/F7	-2.43045
Methylation	cg00168783	F7/M8	3.2005
Methylation	cg00169019	D5/F7	2.20766
Methylation	cg00169019	D5/M8	2.07152
Methylation	cg00169026	D5/F7	-2.56173
Methylation	cg00169026	F7/M8	2.19551
Methylation	cg00169030	D5/F7	-2.48041
Methylation	cg00169030	D5/M8	2.05661
Methylation	cg00169030	F7/M8	4.53702
Methylation	cg00169111	D5/F7	2.79139
Methylation	cg00169111	D5/M8	2.79853
Methylation	cg00169122	D5/F7	4.15861
Methylation	cg00169122	F7/M8	-5.27059
Methylation	cg00169175	D5/M8	-2.85195
Methylation	cg00169205	D5/F7	2.32057
Methylation	cg00169303	D5/F7	3.06271
Methylation	cg00169303	F7/M8	-3.12814
Methylation	cg00169354	D5/M8	-4.15986
Methylation	cg00169354	F7/M8	-2.30921
Methylation	cg00169401	D5/M8	3.12328
Methylation	cg00169401	F7/M8	3.83347
Methylation	cg00169419	F7/M8	-2.31235
Methylation	cg00169725	D5/F7	-2.60806
Methylation	cg00169725	D5/M8	-2.13338
Methylation	cg00169776	D5/M8	2.20956
Methylation	cg00170072	D5/F7	2.23419
Methylation	cg00170072	F7/M8	-2.24952
Methylation	cg00170483	D5/F7	3.86677
Methylation	cg00170483	F7/M8	-3.02607
Methylation	cg00170621	D5/F7	2.87592
Methylation	cg00170621	D5/M8	2.69466
Methylation	cg00170714	D5/M8	-3.47032
Methylation	cg00170714	F7/M8	-2.52903
Methylation	cg00171313	D5/F7	-2.8483
Methylation	cg00171464	D5/F7	2.39114
Methylation	cg00171464	D5/M8	2.3705
Methylation	cg00171700	D5/F7	4.09833
Methylation	cg00171700	F7/M8	-3.0094
Methylation	cg00171729	D5/M8	2.5728
Methylation	cg00171729	F7/M8	2.65416
Methylation	cg00171816	F7/M8	-2.14242
Methylation	cg00172226	D5/F7	-2.94781
Methylation	cg00172226	F7/M8	2.92332
Methylation	cg00172603	D5/F7	-2.93821
Methylation	cg00172603	F7/M8	2.35948
Methylation	cg00172672	D5/F7	3.69087
Methylation	cg00172672	F7/M8	-3.03942
Methylation	cg00172849	D5/M8	-3.33494
Methylation	cg00172849	F7/M8	-4.03918
Methylation	cg00173014	D5/F7	3.38747
Methylation	cg00173014	F7/M8	-3.54262
Methylation	cg00173098	D5/F7	2.97694
Methylation	cg00173098	D5/M8	2.47058
Methylation	cg00173178	D5/F7	2.82128
Methylation	cg00173178	D5/M8	2.93705
Methylation	cg00173322	F7/M8	-2.33504
Methylation	cg00173403	D5/F7	-5.00291
Methylation	cg00173403	D5/M8	-2.68211
Methylation	cg00173403	F7/M8	2.3208
Methylation	cg00173546	D5/F7	2.86323
Methylation	cg00173546	D5/M8	3.00826
Methylation	cg00173760	D5/F7	2.16413
Methylation	cg00173906	D5/F7	2.30813
Methylation	cg00174075	D5/F7	4.25988
Methylation	cg00174075	F7/M8	-4.31141
Methylation	cg00174275	D5/F7	2.88555
Methylation	cg00174275	D5/M8	2.62582
Methylation	cg00174279	D5/F7	2.07546
Methylation	cg00174279	D5/M8	3.60657
Methylation	cg00174294	D5/F7	4.20086
Methylation	cg00174294	D5/M8	2.3493
Methylation	cg00174452	D5/F7	3.53798
Methylation	cg00174452	F7/M8	-3.50952
Methylation	cg00174514	D5/M8	-3.02789
Methylation	cg00174514	F7/M8	-3.1597
Methylation	cg00174629	D5/F7	3.35865
Methylation	cg00174629	D5/M8	2.77892
Methylation	cg00174718	D5/M8	2.33886
Methylation	cg00174851	D5/M8	4.60083
Methylation	cg00174851	F7/M8	4.13721
Methylation	cg00174901	D5/F7	-2.28811
Methylation	cg00174986	D5/F7	2.76325
Methylation	cg00174986	D5/M8	3.17471
Methylation	cg00174992	D5/M8	2.15346
Methylation	cg00175150	D5/F7	2.21522
Methylation	cg00175153	D5/F7	2.40493
Methylation	cg00175153	D5/M8	2.50615
Methylation	cg00175273	D5/F7	2.43991
Methylation	cg00175273	D5/M8	2.42873
Methylation	cg00175395	D5/M8	-2.56842
Methylation	cg00175605	D5/M8	-2.11982
Methylation	cg00175605	F7/M8	-2.34981
Methylation	cg00175702	D5/F7	2.69101
Methylation	cg00175838	D5/F7	-2.30965
Methylation	cg00175838	F7/M8	2.67358
Methylation	cg00175999	D5/F7	2.72851
Methylation	cg00175999	F7/M8	-2.43388
Methylation	cg00176020	D5/M8	-2.22435
Methylation	cg00176043	D5/F7	4.21788
Methylation	cg00176043	D5/M8	6.03848
Methylation	cg00176210	D5/F7	2.84663
Methylation	cg00176210	F7/M8	-2.66998
Methylation	cg00176242	D5/M8	-2.59379
Methylation	cg00176242	F7/M8	-3.23488
Methylation	cg00176309	D5/F7	4.02103
Methylation	cg00176309	D5/M8	3.93148
Methylation	cg00176638	D5/F7	-3.19345
Methylation	cg00176638	D5/M8	-2.66511
Methylation	cg00176718	D5/F7	-2.44399
Methylation	cg00176718	D5/M8	-2.63203
Methylation	cg00176928	D5/M8	-2.78583
Methylation	cg00176928	F7/M8	-2.71772
Methylation	cg00177127	D5/M8	-2.68045
Methylation	cg00177127	F7/M8	-3.32526
Methylation	cg00177142	D5/F7	2.76438
Methylation	cg00177142	D5/M8	2.58502
Methylation	cg00177218	D5/F7	-2.39707
Methylation	cg00177218	F7/M8	2.70001
Methylation	cg00177237	D5/M8	3.08132
Methylation	cg00177431	D5/F7	3.42817
Methylation	cg00177431	F7/M8	-3.05143
Methylation	cg00177451	D5/F7	-2.71416
Methylation	cg00177451	D5/M8	-2.65769
Methylation	cg00177875	D5/F7	2.31945
Methylation	cg00177875	D5/M8	2.85211
Methylation	cg00178119	D5/M8	-3.23317
Methylation	cg00178119	F7/M8	-3.37931
Methylation	cg00178249	D5/F7	-2.59509
Methylation	cg00178249	D5/M8	-3.00924
Methylation	cg00178427	D5/F7	-2.87281
Methylation	cg00178427	D5/M8	-2.4835
Methylation	cg00178435	D5/F7	2.272
Methylation	cg00178435	D5/M8	2.67082
Methylation	cg00178635	D5/F7	-3.12969
Methylation	cg00178635	F7/M8	3.09906
Methylation	cg00178661	D5/F7	2.67902
Methylation	cg00178661	D5/M8	2.32886
Methylation	cg00178850	D5/F7	3.51627
Methylation	cg00178850	D5/M8	3.20164
Methylation	cg00178928	D5/F7	2.18808
Methylation	cg00178928	D5/M8	3.08011
Methylation	cg00179026	D5/M8	-2.85986
Methylation	cg00179070	D5/F7	-2.21969
Methylation	cg00179070	D5/M8	-4.77697
Methylation	cg00179070	F7/M8	-2.55728
Methylation	cg00179272	D5/F7	2.22743
Methylation	cg00179272	F7/M8	-2.36271
Methylation	cg00179921	D5/M8	2.42484
Methylation	cg00180097	D5/F7	3.05459
Methylation	cg00180097	F7/M8	-2.95939
Methylation	cg00180266	F7/M8	-2.39306
Methylation	cg00180447	D5/M8	3.40403
Methylation	cg00180447	F7/M8	2.07258
Methylation	cg00180762	F7/M8	-2.16827
Methylation	cg00180787	D5/F7	-2.53949
Methylation	cg00180787	F7/M8	2.88991
Methylation	cg00180799	D5/F7	2.75211
Methylation	cg00180799	D5/M8	2.6215
Methylation	cg00180865	F7/M8	-2.19137
Methylation	cg00181125	D5/F7	-4.52842
Methylation	cg00181125	F7/M8	3.48661
Methylation	cg00181432	D5/M8	2.51969
Methylation	cg00181432	F7/M8	2.26335
Methylation	cg00181497	D5/M8	-4.25852
Methylation	cg00181497	F7/M8	-4.10259
Methylation	cg00181498	D5/F7	-2.50983
Methylation	cg00181498	F7/M8	2.63149
Methylation	cg00181731	D5/M8	-2.5665
Methylation	cg00181731	F7/M8	-2.34208
Methylation	cg00181834	D5/M8	2.30659
Methylation	cg00181834	F7/M8	2.22275
Methylation	cg00181968	D5/M8	-2.62502
Methylation	cg00182040	D5/M8	-2.89159
Methylation	cg00182040	F7/M8	-2.58996
Methylation	cg00182385	D5/F7	3.73998
Methylation	cg00182385	D5/M8	3.56078
Methylation	cg00182393	F7/M8	-2.24872
Methylation	cg00182635	D5/F7	4.31196
Methylation	cg00182635	D5/M8	3.28787
Methylation	cg00182994	D5/F7	2.63655
Methylation	cg00182994	D5/M8	3.06704
Methylation	cg00183590	D5/F7	4.13391
Methylation	cg00183590	D5/M8	2.2866
Methylation	cg00183888	D5/F7	3.07514
Methylation	cg00183888	D5/M8	2.87644
Methylation	cg00183889	D5/F7	2.19066
Methylation	cg00184461	D5/F7	2.26596
Methylation	cg00184461	F7/M8	-2.38557
Methylation	cg00184826	D5/M8	3.84284
Methylation	cg00184826	F7/M8	3.71298
Methylation	cg00184953	D5/F7	2.31157
Methylation	cg00184953	D5/M8	2.07342
Methylation	cg00185032	D5/M8	-2.75679
Methylation	cg00185032	F7/M8	-2.84827
Methylation	cg00185413	D5/F7	3.06661
Methylation	cg00185413	D5/M8	2.77723
Methylation	cg00185804	D5/F7	3.11502
Methylation	cg00185804	D5/M8	3.10438
Methylation	cg00185867	D5/F7	3.12789
Methylation	cg00185867	D5/M8	2.92133
Methylation	cg00186143	D5/M8	2.76725
Methylation	cg00186181	D5/M8	-2.16738
Methylation	cg00186207	F7/M8	-2.41026
Methylation	cg00186701	D5/F7	5.33305
Methylation	cg00186701	D5/M8	3.36552
Methylation	cg00187059	D5/F7	4.1138
Methylation	cg00187059	D5/M8	4.5973
Methylation	cg00187129	D5/F7	2.29416
Methylation	cg00187129	D5/M8	3.76437
Methylation	cg00187200	D5/F7	3.58658
Methylation	cg00187200	D5/M8	3.53927
Methylation	cg00187380	D5/F7	4.53898
Methylation	cg00187380	F7/M8	-4.77195
Methylation	cg00187686	D5/F7	-4.29028
Methylation	cg00187686	F7/M8	4.2289
Methylation	cg00187704	D5/F7	2.43991
Methylation	cg00187704	D5/M8	2.55842
Methylation	cg00187889	D5/M8	5.70627
Methylation	cg00187889	F7/M8	4.14049
Methylation	cg00188032	D5/F7	3.1908
Methylation	cg00188032	D5/M8	3.39978
Methylation	cg00188095	D5/M8	3.5649
Methylation	cg00188095	F7/M8	3.19475
Methylation	cg00188168	D5/M8	3.12755
Methylation	cg00188206	D5/F7	2.83906
Methylation	cg00188206	D5/M8	2.6918
Methylation	cg00188327	D5/M8	-2.75228
Methylation	cg00188327	F7/M8	-3.48497
Methylation	cg00188443	D5/M8	-3.74749
Methylation	cg00188443	F7/M8	-3.95498
Methylation	cg00188472	D5/F7	2.27372
Methylation	cg00188488	D5/F7	-2.15944
Methylation	cg00188488	F7/M8	2.37217
Methylation	cg00188627	D5/F7	2.09305
Methylation	cg00188627	D5/M8	2.23675
Methylation	cg00188659	D5/M8	-2.35328
Methylation	cg00188746	D5/F7	-2.85653
Methylation	cg00188746	D5/M8	-3.01655
Methylation	cg00189366	D5/F7	2.11056
Methylation	cg00189689	D5/F7	2.74854
Methylation	cg00189689	F7/M8	-4.45525
Methylation	cg00189975	D5/F7	3.49979
Methylation	cg00189975	F7/M8	-3.59076
Methylation	cg00190034	D5/M8	-2.21498
Methylation	cg00190206	D5/F7	-3.35254
Methylation	cg00190206	F7/M8	3.33979
Methylation	cg00190294	D5/F7	2.5116
Methylation	cg00190355	D5/M8	-2.96183
Methylation	cg00190355	F7/M8	-2.95471
Methylation	cg00190611	D5/F7	3.23551
Methylation	cg00190611	F7/M8	-2.24876
Methylation	cg00190709	D5/F7	-4.03027
Methylation	cg00190709	D5/M8	-5.35083
Methylation	cg00190881	D5/F7	4.16437
Methylation	cg00190881	D5/M8	4.11202
Methylation	cg00191178	D5/M8	2.94879
Methylation	cg00191178	F7/M8	2.23278
Methylation	cg00191369	D5/F7	2.7345
Methylation	cg00191369	F7/M8	-2.72384
Methylation	cg00191458	D5/F7	3.51998
Methylation	cg00191458	F7/M8	-3.69107
Methylation	cg00191477	D5/F7	-4.33412
Methylation	cg00191477	D5/M8	-4.24332
Methylation	cg00191853	F7/M8	-2.41029
Methylation	cg00192026	D5/F7	-2.42401
Methylation	cg00192026	F7/M8	2.59362
Methylation	cg00192136	D5/F7	2.32218
Methylation	cg00192136	F7/M8	-2.69075
Methylation	cg00192554	D5/F7	2.44561
Methylation	cg00192554	F7/M8	-3.89064
Methylation	cg00192819	D5/F7	2.15647
Methylation	cg00193135	D5/F7	-2.26919
Methylation	cg00193200	D5/F7	-4.68942
Methylation	cg00193200	D5/M8	-2.18901
Methylation	cg00193200	F7/M8	2.50041
Methylation	cg00194144	F7/M8	-2.31256
Methylation	cg00194540	D5/F7	4.59506
Methylation	cg00194540	D5/M8	3.95629
Methylation	cg00194771	D5/F7	2.67806
Methylation	cg00194771	D5/M8	2.29181
Methylation	cg00194886	D5/F7	2.6479
Methylation	cg00194886	D5/M8	2.56784
Methylation	cg00195322	D5/F7	2.66318
Methylation	cg00195402	D5/F7	2.14096
Methylation	cg00195402	F7/M8	-2.77052
Methylation	cg00195646	F7/M8	-2.34157
Methylation	cg00195689	D5/F7	2.43187
Methylation	cg00195689	D5/M8	3.16823
Methylation	cg00195749	D5/M8	2.94892
Methylation	cg00195749	F7/M8	3.06206
Methylation	cg00196267	D5/F7	2.47926
Methylation	cg00196267	F7/M8	-2.62649
Methylation	cg00196377	D5/M8	-3.03858
Methylation	cg00196377	F7/M8	-2.72013
Methylation	cg00196407	F7/M8	2.62454
Methylation	cg00196636	D5/F7	2.3578
Methylation	cg00196636	F7/M8	-2.56368
Methylation	cg00196983	D5/M8	2.44822
Methylation	cg00196983	F7/M8	2.14816
Methylation	cg00197058	F7/M8	-2.41461
Methylation	cg00197313	D5/M8	-3.36262
Methylation	cg00197313	F7/M8	-4.62257
Methylation	cg00197322	D5/F7	-2.13174
Methylation	cg00197322	F7/M8	2.66209
Methylation	cg00197517	D5/F7	2.79858
Methylation	cg00197517	F7/M8	-3.7181
Methylation	cg00197534	D5/F7	3.17511
Methylation	cg00197534	F7/M8	-2.2523
Methylation	cg00197612	D5/F7	4.1035
Methylation	cg00197612	F7/M8	-2.25861
Methylation	cg00197649	D5/F7	-2.80023
Methylation	cg00197649	F7/M8	2.83656
Methylation	cg00198241	D5/M8	-2.34
Methylation	cg00198241	F7/M8	-2.83861
Methylation	cg00198525	D5/M8	-2.8485
Methylation	cg00198525	F7/M8	-3.01314
Methylation	cg00198546	D5/M8	3.2079
Methylation	cg00198546	F7/M8	3.3508
Methylation	cg00198586	D5/F7	2.84094
Methylation	cg00198594	D5/F7	3.70796
Methylation	cg00198594	F7/M8	-2.47095
Methylation	cg00198603	D5/F7	3.70649
Methylation	cg00198603	F7/M8	-3.5804
Methylation	cg00198750	D5/F7	-2.31937
Methylation	cg00198969	D5/F7	4.93065
Methylation	cg00198969	D5/M8	5.30227
Methylation	cg00199059	D5/M8	2.54099
Methylation	cg00199059	F7/M8	3.02099
Methylation	cg00199091	D5/M8	2.45408
Methylation	cg00199091	F7/M8	2.16427
Methylation	cg00200164	D5/M8	-3.1717
Methylation	cg00200164	F7/M8	-3.29284
Methylation	cg00200515	D5/M8	3.36749
Methylation	cg00200515	F7/M8	2.80973
Methylation	cg00200563	D5/F7	5.12941
Methylation	cg00200563	F7/M8	-4.04121
Methylation	cg00200645	F7/M8	2.58121
Methylation	cg00200658	D5/M8	3.05455
Methylation	cg00200734	D5/F7	-2.93787
Methylation	cg00201025	D5/M8	-3.13289
Methylation	cg00201025	F7/M8	-3.35721
Methylation	cg00201275	D5/F7	2.20328
Methylation	cg00201779	D5/M8	2.47617
Methylation	cg00201852	D5/F7	2.38952
Methylation	cg00201968	D5/F7	-3.64947
Methylation	cg00201968	D5/M8	-3.04873
Methylation	cg00202266	D5/F7	3.25384
Methylation	cg00202266	F7/M8	-3.02008
Methylation	cg00202333	D5/M8	-3.8283
Methylation	cg00202333	F7/M8	-4.86663
Methylation	cg00202345	D5/M8	-2.42206
Methylation	cg00202460	D5/M8	-3.01494
Methylation	cg00202460	F7/M8	-2.23517
Methylation	cg00202479	D5/F7	2.85817
Methylation	cg00202479	D5/M8	2.66917
Methylation	cg00202610	D5/M8	-2.7182
Methylation	cg00202610	F7/M8	-2.73196
Methylation	cg00202628	D5/F7	2.46517
Methylation	cg00203124	D5/F7	2.24657
Methylation	cg00203160	D5/M8	2.65511
Methylation	cg00203160	F7/M8	2.26463
Methylation	cg00203284	F7/M8	2.82562
Methylation	cg00203658	D5/M8	4.07093
Methylation	cg00203658	F7/M8	3.45863
Methylation	cg00203667	D5/F7	-3.30064
Methylation	cg00203667	F7/M8	3.18917
Methylation	cg00203698	D5/M8	-3.16199
Methylation	cg00203698	F7/M8	-3.53394
Methylation	cg00203805	D5/F7	2.69174
Methylation	cg00203805	D5/M8	3.11475
Methylation	cg00203913	D5/F7	2.96903
Methylation	cg00203913	D5/M8	-2.24213
Methylation	cg00203913	F7/M8	-5.15855
Methylation	cg00204375	F7/M8	-2.25875
Methylation	cg00204465	D5/M8	-4.88537
Methylation	cg00204465	F7/M8	-4.269
Methylation	cg00204748	D5/M8	2.4325
Methylation	cg00204775	D5/F7	2.53413
Methylation	cg00204775	D5/M8	3.08271
Methylation	cg00205078	D5/F7	-2.7787
Methylation	cg00205078	D5/M8	-2.8714
Methylation	cg00205130	D5/F7	2.78836
Methylation	cg00205130	D5/M8	2.04976
Methylation	cg00205189	D5/F7	2.72699
Methylation	cg00205189	D5/M8	2.70542
Methylation	cg00205501	D5/F7	2.71642
Methylation	cg00205501	F7/M8	-2.95326
Methylation	cg00205522	F7/M8	2.29928
Methylation	cg00205669	D5/M8	-2.74923
Methylation	cg00205669	F7/M8	-2.14265
Methylation	cg00205765	D5/F7	2.62072
Methylation	cg00205765	D5/M8	2.27613
Methylation	cg00205913	D5/F7	2.79016
Methylation	cg00206463	D5/F7	5.22038
Methylation	cg00206463	F7/M8	-4.19618
Methylation	cg00206468	D5/F7	2.78923
Methylation	cg00206468	D5/M8	2.78566
Methylation	cg00206678	D5/F7	3.46686
Methylation	cg00206678	F7/M8	-2.74573
Methylation	cg00206966	F7/M8	-2.101
Methylation	cg00207125	D5/F7	3.9322
Methylation	cg00207125	F7/M8	-4.0017
Methylation	cg00207189	D5/M8	3.7291
[truncated: 228,568+ more rows]

## Sheet: Supplementary Table 3
Supplementary Table 3. Reference datasets of cross-omics feature relationships
Omic1	Omic2	Feature1	Feature2	Pearson correlation coefficient (r)
Methylation	miRNA	ABCA1	hsa-miR-106b-5p	-0.700658
Methylation	miRNA	ABCA1	hsa-miR-93-5p	-0.770988
Methylation	miRNA	ABCB9	hsa-miR-24-3p	-0.785868
Methylation	miRNA	ABCC5	hsa-miR-98-5p	0.733108
Methylation	miRNA	ABHD2	hsa-miR-93-5p	0.809927
Methylation	miRNA	ABL2	hsa-miR-27b-3p	0.83321
Methylation	miRNA	ABTB1	hsa-miR-125b-5p	0.75512
Methylation	miRNA	ACER2	hsa-let-7b-5p	0.810449
Methylation	miRNA	ACER2	hsa-let-7e-5p	-0.896491
Methylation	miRNA	ACER2	hsa-miR-98-5p	-0.75699
Methylation	miRNA	ACTC1	hsa-miR-30b-5p	0.691345
Methylation	miRNA	ACTC1	hsa-miR-92a-3p	0.668475
Methylation	miRNA	ACTR2	hsa-miR-424-5p	-0.706957
Methylation	miRNA	ACTR2	hsa-miR-497-5p	-0.727167
Methylation	miRNA	ACVR1	hsa-miR-130a-3p	-0.937958
Methylation	miRNA	ACVR1	hsa-miR-454-3p	-0.790179
Methylation	miRNA	ACVR1B	hsa-miR-24-3p	-0.730457
Methylation	miRNA	ACVR2B	hsa-miR-194-5p	-0.670203
Methylation	miRNA	ADAM10	hsa-miR-92b-3p	0.868355
Methylation	miRNA	ADAMTSL1	hsa-miR-25-3p	-0.876529
Methylation	miRNA	ADCY6	hsa-miR-182-5p	-0.754102
Methylation	miRNA	ADCY6	hsa-miR-96-5p	-0.776163
Methylation	miRNA	ADO	hsa-miR-30b-5p	-0.885771
Methylation	miRNA	ADO	hsa-miR-30d-5p	-0.794617
Methylation	miRNA	ADORA2B	hsa-miR-27b-3p	0.820785
Methylation	miRNA	AFF4	hsa-miR-421	0.729867
Methylation	miRNA	AGO4	hsa-let-7a-5p	0.789865
Methylation	miRNA	AKTIP	hsa-miR-20b-5p	-0.670233
Methylation	miRNA	ALCAM	hsa-miR-148a-3p	0.847308
Methylation	miRNA	AMOTL1	hsa-miR-497-5p	-0.709478
Methylation	miRNA	ANKFY1	hsa-miR-107	-0.691134
Methylation	miRNA	ANKIB1	hsa-miR-92b-3p	-0.730561
Methylation	miRNA	ANKRD13C	hsa-miR-20b-5p	0.747116
Methylation	miRNA	ANKRD33B	hsa-miR-125a-5p	0.896915
Methylation	miRNA	ANKRD33B	hsa-miR-125b-5p	-0.705671
Methylation	miRNA	ANKRD50	hsa-miR-106b-5p	0.722755
Methylation	miRNA	ANKRD50	hsa-miR-17-5p	0.74207
Methylation	miRNA	ANKRD50	hsa-miR-20a-5p	0.755151
Methylation	miRNA	ANKRD50	hsa-miR-93-5p	0.803917
Methylation	miRNA	ANKRD52	hsa-miR-106a-5p	-0.882595
Methylation	miRNA	ANKRD52	hsa-miR-20b-5p	-0.931361
Methylation	miRNA	ANP32E	hsa-miR-363-3p	0.75956
Methylation	miRNA	AP1S1	hsa-let-7a-5p	0.769731
Methylation	miRNA	APP	hsa-miR-106a-5p	-0.869126
Methylation	miRNA	APPBP2	hsa-miR-27b-3p	-0.728329
Methylation	miRNA	ARHGEF18	hsa-miR-20b-5p	0.769069
Methylation	miRNA	ARL4C	hsa-miR-27a-3p	0.802209
Methylation	miRNA	ARSJ	hsa-miR-181a-5p	-0.955604
Methylation	miRNA	ARSJ	hsa-miR-181b-5p	-0.952567
Methylation	miRNA	ARSJ	hsa-miR-181c-5p	-0.668796
Methylation	miRNA	ARSJ	hsa-miR-181d-5p	-0.694272
Methylation	miRNA	ASAP1	hsa-miR-98-5p	-0.744192
Methylation	miRNA	ATAD2	hsa-miR-17-5p	-0.746098
Methylation	miRNA	ATAD2	hsa-miR-20a-5p	-0.767857
Methylation	miRNA	ATG14	hsa-miR-17-5p	0.741042
Methylation	miRNA	ATG14	hsa-miR-20a-5p	0.701557
Methylation	miRNA	ATG16L1	hsa-miR-20b-5p	0.859514
Methylation	miRNA	ATG5	hsa-miR-30d-5p	0.716426
Methylation	miRNA	ATP2B1	hsa-miR-181a-5p	0.730282
Methylation	miRNA	ATP2B1	hsa-miR-181b-5p	0.705184
Methylation	miRNA	ATXN7L1	hsa-miR-19b-3p	-0.709181
Methylation	miRNA	AXIN2	hsa-miR-15b-5p	0.751859
Methylation	miRNA	AXIN2	hsa-miR-424-5p	-0.764446
Methylation	miRNA	BACE1	hsa-miR-339-5p	-0.814261
Methylation	miRNA	BACH1	hsa-let-7c-5p	0.84095
Methylation	miRNA	BACH1	hsa-let-7e-5p	-0.656551
Methylation	miRNA	BAHD1	hsa-miR-30b-5p	-0.80398
Methylation	miRNA	BAHD1	hsa-miR-30d-5p	-0.698665
Methylation	miRNA	BAK1	hsa-miR-125b-5p	-0.651168
Methylation	miRNA	BAMBI	hsa-miR-19b-3p	0.71046
Methylation	miRNA	BAZ2B	hsa-miR-152-3p	0.879399
Methylation	miRNA	BBC3	hsa-miR-221-3p	0.683478
Methylation	miRNA	BBC3	hsa-miR-222-3p	0.715707
Methylation	miRNA	BBX	hsa-miR-26a-5p	-0.689912
Methylation	miRNA	BBX	hsa-miR-93-5p	-0.76921
Methylation	miRNA	BCL11B	hsa-miR-92b-3p	-0.686312
Methylation	miRNA	BCL7A	hsa-miR-21-5p	-0.784411
Methylation	miRNA	BDP1	hsa-miR-30b-5p	0.843167
Methylation	miRNA	BEND4	hsa-let-7e-5p	-0.830857
Methylation	miRNA	BEND4	hsa-let-7f-5p	-0.739793
Methylation	miRNA	BEND4	hsa-miR-98-5p	-0.736836
Methylation	miRNA	BICD2	hsa-miR-20b-5p	0.667596
Methylation	miRNA	BID	hsa-miR-26b-5p	-0.819582
Methylation	miRNA	BLCAP	hsa-miR-130a-3p	0.859697
Methylation	miRNA	BLCAP	hsa-miR-19b-3p	-0.720842
Methylation	miRNA	BMP3	hsa-miR-148b-3p	-0.825206
Methylation	miRNA	BMPR2	hsa-miR-20b-5p	-0.818696
Methylation	miRNA	BNIP3L	hsa-miR-30d-5p	-0.65651
Methylation	miRNA	BRWD1	hsa-miR-221-3p	0.652234
Methylation	miRNA	BRWD1	hsa-miR-222-3p	0.693351
Methylation	miRNA	BTBD3	hsa-miR-152-3p	0.665282
Methylation	miRNA	BTG2	hsa-miR-92a-3p	-0.791129
Methylation	miRNA	BTG3	hsa-miR-93-5p	-0.895449
Methylation	miRNA	C21orf91	hsa-miR-92a-3p	-0.793082
Methylation	miRNA	C2orf42	hsa-miR-15b-5p	-0.803728
Methylation	miRNA	C5orf24	hsa-miR-92a-3p	0.674829
Methylation	miRNA	CAB39	hsa-miR-107	-0.675803
Methylation	miRNA	CAB39	hsa-miR-19b-3p	-0.683826
Methylation	miRNA	CAB39	hsa-miR-200c-3p	-0.70906
Methylation	miRNA	CACUL1	hsa-miR-16-5p	-0.710126
Methylation	miRNA	CALM1	hsa-miR-340-5p	-0.781621
Methylation	miRNA	CAMSAP1	hsa-miR-19a-3p	-0.621828
Methylation	miRNA	CARD10	hsa-miR-146a-5p	-0.702208
Methylation	miRNA	CARM1	hsa-miR-15b-5p	-0.665992
Methylation	miRNA	CARM1	hsa-miR-181d-5p	-0.734043
Methylation	miRNA	CASD1	hsa-miR-92b-3p	-0.713918
Methylation	miRNA	CASP3	hsa-let-7a-5p	0.810221
Methylation	miRNA	CBX2	hsa-miR-15b-5p	-0.74729
Methylation	miRNA	CBX4	hsa-miR-15b-5p	0.830467
Methylation	miRNA	CBX4	hsa-miR-424-5p	-0.824181
Methylation	miRNA	CCND1	hsa-miR-93-5p	-0.751913
Methylation	miRNA	CCNG2	hsa-miR-340-5p	0.798759
Methylation	miRNA	CCNT2	hsa-miR-19a-3p	-0.722176
Methylation	miRNA	CCNT2	hsa-miR-19b-3p	-0.757271
Methylation	miRNA	CD164	hsa-miR-19a-3p	0.805339
Methylation	miRNA	CD164	hsa-miR-19b-3p	0.852336
Methylation	miRNA	CD276	hsa-miR-29a-3p	-0.670021
Methylation	miRNA	CD276	hsa-miR-29b-3p	-0.668268
Methylation	miRNA	CD2AP	hsa-miR-30d-5p	0.737882
Methylation	miRNA	CDC25A	hsa-miR-141-3p	0.756162
Methylation	miRNA	CDC34	hsa-let-7b-5p	-0.697452
Methylation	miRNA	CDCA7	hsa-miR-30b-5p	0.68836
Methylation	miRNA	CDK19	hsa-miR-148a-3p	-0.754857
Methylation	miRNA	CDK19	hsa-miR-148b-3p	-0.774432
Methylation	miRNA	CDKN1A	hsa-let-7a-5p	-0.817917
Methylation	miRNA	CDKN1A	hsa-let-7f-5p	-0.760626
Methylation	miRNA	CDKN1A	hsa-miR-106b-5p	-0.738143
Methylation	miRNA	CDKN1A	hsa-miR-20a-5p	-0.790614
Methylation	miRNA	CEP97	hsa-miR-106a-5p	0.856776
Methylation	miRNA	CEP97	hsa-miR-20b-5p	0.848562
Methylation	miRNA	CFL2	hsa-miR-17-5p	-0.732265
Methylation	miRNA	CFL2	hsa-miR-19a-3p	-0.797883
Methylation	miRNA	CFL2	hsa-miR-19b-3p	-0.78074
Methylation	miRNA	CFL2	hsa-miR-20a-5p	-0.73704
Methylation	miRNA	CHAMP1	hsa-miR-7-5p	0.765456
Methylation	miRNA	CHCHD10	hsa-miR-25-3p	-0.751255
Methylation	miRNA	CHCHD10	hsa-miR-92a-3p	-0.744863
Methylation	miRNA	CHD4	hsa-let-7b-5p	0.725015
Methylation	miRNA	CHD4	hsa-miR-98-5p	-0.746165
Methylation	miRNA	CHSY1	hsa-miR-221-3p	0.787178
Methylation	miRNA	CLCN3	hsa-miR-130a-3p	-0.866991
Methylation	miRNA	CLDN1	hsa-miR-29a-3p	0.663563
Methylation	miRNA	CLDN1	hsa-miR-29b-3p	0.757587
Methylation	miRNA	CLDN12	hsa-let-7a-5p	-0.772309
Methylation	miRNA	CLDN12	hsa-let-7c-5p	0.72159
Methylation	miRNA	CLOCK	hsa-miR-20b-5p	0.792406
Methylation	miRNA	CMPK1	hsa-miR-20a-5p	0.710646
Methylation	miRNA	CMPK1	hsa-miR-93-5p	0.854585
Methylation	miRNA	CMTM4	hsa-miR-24-3p	-0.788938
Methylation	miRNA	CNEP1R1	hsa-miR-25-3p	0.753794
Methylation	miRNA	CNEP1R1	hsa-miR-363-3p	0.526752
Methylation	miRNA	CNEP1R1	hsa-miR-92a-3p	0.764256
Methylation	miRNA	CNIH1	hsa-miR-25-3p	-0.825932
Methylation	miRNA	CNIH1	hsa-miR-92a-3p	-0.890498
Methylation	miRNA	CNNM3	hsa-miR-96-5p	-0.701121
Methylation	miRNA	COL15A1	hsa-miR-29b-3p	0.798067
Methylation	miRNA	COL1A1	hsa-miR-29b-3p	0.651051
Methylation	miRNA	COL1A2	hsa-miR-29a-3p	0.846659
Methylation	miRNA	COL7A1	hsa-miR-29b-3p	0.671497
Methylation	miRNA	CPA4	hsa-let-7a-5p	-0.875289
Methylation	miRNA	CPEB3	hsa-miR-363-3p	-0.858532
Methylation	miRNA	CPEB4	hsa-miR-363-3p	0.676848
Methylation	miRNA	CPEB4	hsa-miR-92b-3p	-0.791082
Methylation	miRNA	CREB1	hsa-miR-17-5p	-0.71256
Methylation	miRNA	CREB1	hsa-miR-181b-5p	0.728631
Methylation	miRNA	CREBZF	hsa-miR-26b-5p	-0.843268
Methylation	miRNA	CRK	hsa-miR-106b-5p	-0.714615
Methylation	miRNA	CRLF3	hsa-miR-10a-5p	-0.813107
Methylation	miRNA	CSF1	hsa-miR-152-3p	0.708453
Methylation	miRNA	CSRNP2	hsa-miR-29a-3p	0.660919
Methylation	miRNA	CSRNP2	hsa-miR-29b-3p	0.743114
Methylation	miRNA	CSRNP3	hsa-miR-10a-5p	0.787695
Methylation	miRNA	CTHRC1	hsa-miR-30b-5p	0.87906
Methylation	miRNA	CUL3	hsa-miR-130a-3p	0.651699
Methylation	miRNA	CXADR	hsa-miR-26b-5p	0.768538
Methylation	miRNA	CYBRD1	hsa-miR-17-5p	-0.680259
Methylation	miRNA	CYBRD1	hsa-miR-20a-5p	-0.736784
Methylation	miRNA	CYP26B1	hsa-miR-16-5p	0.682316
Methylation	miRNA	CYP26B1	hsa-miR-503-5p	0.675676
Methylation	miRNA	DAAM1	hsa-miR-335-5p	-0.668763
Methylation	miRNA	DAZAP2	hsa-miR-132-3p	-0.85462
Methylation	miRNA	DCBLD2	hsa-miR-106a-5p	-0.717987
Methylation	miRNA	DCBLD2	hsa-miR-181a-5p	-0.860705
Methylation	miRNA	DCBLD2	hsa-miR-181b-5p	-0.875449
Methylation	miRNA	DCBLD2	hsa-miR-20b-5p	-0.807781
Methylation	miRNA	DCP2	hsa-miR-148b-3p	-0.762982
Methylation	miRNA	DCUN1D1	hsa-miR-30b-5p	-0.668296
Methylation	miRNA	DCUN1D1	hsa-miR-30d-5p	-0.536985
Methylation	miRNA	DCUN1D4	hsa-miR-27a-3p	0.714576
Methylation	miRNA	DCUN1D4	hsa-miR-27b-3p	0.759907
Methylation	miRNA	DDAH1	hsa-miR-30b-5p	-0.72316
Methylation	miRNA	DDAH1	hsa-miR-96-5p	-0.789761
Methylation	miRNA	DDHD1	hsa-miR-20b-5p	-0.683271
Methylation	miRNA	DDHD1	hsa-miR-93-5p	-0.66538
Methylation	miRNA	DENND4B	hsa-miR-92a-3p	-0.757824
Methylation	miRNA	DENND5B	hsa-miR-20b-5p	0.809006
Methylation	miRNA	DHX33	hsa-miR-125a-5p	-0.88488
Methylation	miRNA	DHX33	hsa-miR-125b-5p	0.850502
Methylation	miRNA	DICER1	hsa-miR-148a-3p	0.743513
Methylation	miRNA	DLC1	hsa-let-7b-5p	-0.919512
Methylation	miRNA	DLG2	hsa-miR-148b-3p	0.824861
Methylation	miRNA	DMXL2	hsa-miR-19b-3p	0.713379
Methylation	miRNA	DNA2	hsa-let-7c-5p	-0.7884
Methylation	miRNA	DNAJC1	hsa-let-7b-5p	0.738909
Methylation	miRNA	DNMT1	hsa-miR-148a-3p	-0.838529
Methylation	miRNA	DNMT1	hsa-miR-148b-3p	-0.818526
Methylation	miRNA	DOCK3	hsa-miR-125a-5p	0.514529
Methylation	miRNA	DPY19L3	hsa-miR-30d-5p	0.666299
Methylation	miRNA	DSC2	hsa-miR-25-3p	-0.85874
Methylation	miRNA	DUS2	hsa-miR-363-3p	-0.842966
Methylation	miRNA	DUSP5	hsa-miR-92b-3p	-0.894444
Methylation	miRNA	DVL3	hsa-let-7b-5p	0.8992
Methylation	miRNA	DVL3	hsa-miR-24-3p	0.888975
Methylation	miRNA	DYNC1LI2	hsa-miR-17-5p	0.718536
Methylation	miRNA	DYNC1LI2	hsa-miR-20a-5p	0.702433
Methylation	miRNA	E2F2	hsa-let-7a-5p	0.84558
Methylation	miRNA	E2F5	hsa-miR-20a-5p	-0.675934
Methylation	miRNA	E2F6	hsa-let-7a-5p	-0.696508
Methylation	miRNA	E2F6	hsa-let-7b-5p	-0.744847
Methylation	miRNA	E2F6	hsa-let-7g-5p	-0.756939
Methylation	miRNA	EDEM1	hsa-miR-92a-3p	0.695584
Methylation	miRNA	EDEM1	hsa-miR-96-5p	0.759619
Methylation	miRNA	EDEM3	hsa-let-7b-5p	-0.66042
Methylation	miRNA	EDEM3	hsa-let-7c-5p	-0.735396
Methylation	miRNA	EDEM3	hsa-let-7e-5p	0.877407
Methylation	miRNA	EFHD2	hsa-let-7b-5p	-0.655208
Methylation	miRNA	EFHD2	hsa-let-7e-5p	0.773127
Methylation	miRNA	EFHD2	hsa-miR-98-5p	0.742861
Methylation	miRNA	EFNA1	hsa-miR-9-5p	0.7538
Methylation	miRNA	EGR2	hsa-miR-93-5p	-0.759321
Methylation	miRNA	EID1	hsa-miR-138-5p	-0.684389
Methylation	miRNA	EIF4EBP2	hsa-miR-96-5p	-0.773541
Methylation	miRNA	EIF4G2	hsa-let-7b-5p	-0.680137
Methylation	miRNA	EIF5A2	hsa-miR-27b-3p	0.704755
Methylation	miRNA	EIF5A2	hsa-miR-93-5p	0.756095
Methylation	miRNA	ELK4	hsa-miR-107	-0.747323
Methylation	miRNA	ELK4	hsa-miR-17-5p	-0.763973
Methylation	miRNA	ELK4	hsa-miR-20a-5p	-0.758623
Methylation	miRNA	ELN	hsa-miR-29a-3p	0.740216
Methylation	miRNA	ELOVL2	hsa-miR-10a-5p	-0.637975
Methylation	miRNA	EMC10	hsa-miR-185-5p	-0.731501
Methylation	miRNA	ENTPD4	hsa-miR-20b-5p	0.660707
Methylation	miRNA	EPB41	hsa-miR-30b-5p	-0.7232
Methylation	miRNA	EPB41	hsa-miR-30d-5p	-0.787497
Methylation	miRNA	EPB41L1	hsa-miR-128-3p	-0.795771
Methylation	miRNA	EPHA2	hsa-miR-141-3p	0.783455
Methylation	miRNA	EPHA4	hsa-let-7b-5p	-0.71662
Methylation	miRNA	ERG	hsa-miR-30b-5p	0.843288
Methylation	miRNA	ERGIC2	hsa-miR-363-3p	0.785115
Methylation	miRNA	ERLIN1	hsa-miR-30b-5p	0.7418
Methylation	miRNA	ESR1	hsa-miR-22-3p	-0.689925
Methylation	miRNA	ESR1	hsa-miR-26a-5p	0.782043
Methylation	miRNA	ESRP1	hsa-miR-92a-3p	0.894517
Methylation	miRNA	ETNK1	hsa-miR-15b-5p	-0.768154
Methylation	miRNA	ETS1	hsa-miR-125b-5p	-0.663168
Methylation	miRNA	EVI5	hsa-miR-92a-3p	-0.898566
Methylation	miRNA	EXOSC2	hsa-miR-7-5p	0.856688
Methylation	miRNA	EYA4	hsa-miR-27b-3p	-0.781065
Methylation	miRNA	EZH1	hsa-miR-16-5p	0.706612
Methylation	miRNA	EZH1	hsa-miR-20b-5p	0.644197
Methylation	miRNA	EZH2	hsa-miR-138-5p	-0.672655
Methylation	miRNA	FAM104A	hsa-let-7b-5p	-0.86412
Methylation	miRNA	FAM104A	hsa-let-7e-5p	0.721315
Methylation	miRNA	FAM104A	hsa-miR-152-3p	-0.729295
Methylation	miRNA	FAM117B	hsa-miR-17-5p	-0.786756
Methylation	miRNA	FAM117B	hsa-miR-20a-5p	-0.787553
Methylation	miRNA	FAM20C	hsa-miR-92a-3p	-0.757774
Methylation	miRNA	FAM210A	hsa-miR-106a-5p	0.835748
Methylation	miRNA	FAM210A	hsa-miR-20b-5p	0.785468
Methylation	miRNA	FAM217B	hsa-miR-27a-3p	-0.780111
Methylation	miRNA	FAM83D	hsa-miR-19a-3p	-0.791134
Methylation	miRNA	FAM83D	hsa-miR-19b-3p	-0.82953
Methylation	miRNA	FAM91A1	hsa-miR-30b-5p	0.734036
Methylation	miRNA	FBXL20	hsa-miR-424-5p	-0.713892
Methylation	miRNA	FBXL20	hsa-miR-497-5p	-0.660693
Methylation	miRNA	FBXL5	hsa-miR-106a-5p	0.800908
Methylation	miRNA	FBXL5	hsa-miR-20b-5p	0.774491
Methylation	miRNA	FBXO21	hsa-miR-20b-5p	-0.648627
Methylation	miRNA	FBXO28	hsa-miR-26b-5p	-0.733338
Methylation	miRNA	FBXO31	hsa-miR-20b-5p	0.833523
Methylation	miRNA	FBXO34	hsa-miR-181a-5p	-0.908081
Methylation	miRNA	FBXO8	hsa-miR-19a-3p	0.809674
Methylation	miRNA	FBXO8	hsa-miR-19b-3p	0.858927
Methylation	miRNA	FBXW7	hsa-miR-363-3p	0.740265
Methylation	miRNA	FCHO2	hsa-miR-92b-3p	-0.696419
Methylation	miRNA	FERMT2	hsa-miR-138-5p	-0.878381
Methylation	miRNA	FGF11	hsa-miR-24-3p	0.801951
Methylation	miRNA	FGF2	hsa-miR-15b-5p	-0.813218
Methylation	miRNA	FGF2	hsa-miR-424-5p	0.902128
Methylation	miRNA	FGF2	hsa-miR-503-5p	0.801781
Methylation	miRNA	FIGN	hsa-let-7c-5p	-0.843154
Methylation	miRNA	FKBP1A	hsa-miR-363-3p	-0.723273
Methylation	miRNA	FLOT1	hsa-miR-182-5p	0.793951
Methylation	miRNA	FNDC3A	hsa-let-7b-5p	-0.867024
Methylation	miRNA	FNDC3A	hsa-let-7e-5p	0.707041
Methylation	miRNA	FNDC3A	hsa-miR-19a-3p	-0.719602
Methylation	miRNA	FNDC3A	hsa-miR-19b-3p	-0.75286
Methylation	miRNA	FNDC3B	hsa-miR-181a-5p	-0.67033
Methylation	miRNA	FOXG1	hsa-miR-30b-5p	-0.722328
Methylation	miRNA	FOXG1	hsa-miR-30d-5p	-0.630193
Methylation	miRNA	FOXN2	hsa-miR-363-3p	0.776034
Methylation	miRNA	FRMD6	hsa-miR-17-5p	-0.836879
Methylation	miRNA	FRMD6	hsa-miR-20a-5p	-0.772658
Methylation	miRNA	FRMD6	hsa-miR-20b-5p	0.531708
Methylation	miRNA	FRS2	hsa-miR-340-5p	-0.80313
Methylation	miRNA	FSTL1	hsa-miR-29a-3p	0.89403
Methylation	miRNA	FXR1	hsa-miR-148a-3p	0.62917
Methylation	miRNA	FXR1	hsa-miR-92a-3p	-0.672254
Methylation	miRNA	FYCO1	hsa-miR-17-5p	-0.840564
Methylation	miRNA	FYCO1	hsa-miR-20a-5p	-0.863315
Methylation	miRNA	FZD6	hsa-miR-19a-3p	0.858825
Methylation	miRNA	FZD6	hsa-miR-19b-3p	0.913762
Methylation	miRNA	GAB1	hsa-miR-20b-5p	-0.780939
Methylation	miRNA	GALNT1	hsa-miR-10a-5p	-0.916172
Methylation	miRNA	GATA3	hsa-miR-27a-3p	0.74259
Methylation	miRNA	GATA6	hsa-miR-25-3p	-0.761559
Methylation	miRNA	GATA6	hsa-miR-363-3p	-0.742267
Methylation	miRNA	GATA6	hsa-miR-92a-3p	-0.526994
Methylation	miRNA	GATAD2A	hsa-miR-497-5p	-0.667229
Methylation	miRNA	GATM	hsa-let-7e-5p	-0.752239
Methylation	miRNA	GATM	hsa-let-7f-5p	-0.714266
Methylation	miRNA	GCC2	hsa-miR-186-5p	0.78108
Methylation	miRNA	GCNT2	hsa-miR-128-3p	-0.731431
Methylation	miRNA	GIT2	hsa-miR-92a-3p	-0.766915
Methylation	miRNA	GNAQ	hsa-miR-363-3p	-0.874182
Methylation	miRNA	GNB5	hsa-miR-17-5p	0.741803
Methylation	miRNA	GNB5	hsa-miR-20a-5p	0.705425
Methylation	miRNA	GNB5	hsa-miR-20b-5p	-0.690419
Methylation	miRNA	GNG5	hsa-let-7c-5p	0.738734
Methylation	miRNA	GNS	hsa-miR-106a-5p	-0.719443
Methylation	miRNA	GNS	hsa-miR-17-5p	0.734685
Methylation	miRNA	GNS	hsa-miR-20a-5p	0.665732
Methylation	miRNA	GNS	hsa-miR-20b-5p	-0.817674
Methylation	miRNA	GOLGA4	hsa-miR-92b-3p	0.849344
Methylation	miRNA	GPATCH8	hsa-miR-148a-3p	0.86991
Methylation	miRNA	GPATCH8	hsa-miR-200c-3p	-0.779882
Methylation	miRNA	GPD1L	hsa-miR-181a-5p	0.819999
Methylation	miRNA	GPR137B	hsa-miR-17-5p	0.758901
Methylation	miRNA	GPR137B	hsa-miR-19a-3p	0.804212
Methylation	miRNA	GPR137B	hsa-miR-19b-3p	0.83799
Methylation	miRNA	GPR137B	hsa-miR-20a-5p	0.72886
Methylation	miRNA	GREB1	hsa-miR-340-5p	-0.500815
Methylation	miRNA	GTF2I	hsa-let-7a-5p	-0.801506
Methylation	miRNA	HAND1	hsa-let-7b-5p	0.925637
Methylation	miRNA	HAND1	hsa-let-7e-5p	-0.665872
Methylation	miRNA	HAS2	hsa-miR-106a-5p	0.735018
Methylation	miRNA	HAS2	hsa-miR-20b-5p	0.710711
Methylation	miRNA	HEG1	hsa-miR-93-5p	-0.746586
Methylation	miRNA	HERPUD2	hsa-miR-340-5p	0.709099
Methylation	miRNA	HGF	hsa-miR-26b-5p	0.808815
Methylation	miRNA	HIF1A	hsa-miR-106b-5p	-0.730827
Methylation	miRNA	HIF1A	hsa-miR-17-5p	-0.746605
Methylation	miRNA	HIF1A	hsa-miR-18a-5p	-0.668035
Methylation	miRNA	HIF1A	hsa-miR-20a-5p	-0.773371
Methylation	miRNA	HIGD1A	hsa-miR-15b-5p	-0.725858
Methylation	miRNA	HIGD1A	hsa-miR-424-5p	0.797279
Methylation	miRNA	HIPK3	hsa-miR-19a-3p	0.729075
Methylation	miRNA	HIPK3	hsa-miR-19b-3p	0.752208
Methylation	miRNA	HMGA2	hsa-let-7b-5p	0.954904
Methylation	miRNA	HMGA2	hsa-let-7e-5p	-0.613715
Methylation	miRNA	HOXC6	hsa-miR-27a-3p	-0.841784
Methylation	miRNA	HOXD1	hsa-let-7c-5p	0.850835
Methylation	miRNA	IBTK	hsa-miR-92a-3p	-0.78619
Methylation	miRNA	ID4	hsa-miR-27a-3p	0.756272
Methylation	miRNA	ID4	hsa-miR-27b-3p	0.825176
Methylation	miRNA	ID4	hsa-miR-342-3p	0.722454
Methylation	miRNA	IDH1	hsa-miR-30c-5p	-0.800554
Methylation	miRNA	IGDCC4	hsa-let-7b-5p	-0.892959
Methylation	miRNA	IGDCC4	hsa-let-7e-5p	0.746245
Methylation	miRNA	IGDCC4	hsa-miR-98-5p	0.734464
Methylation	miRNA	IGF2BP1	hsa-let-7a-5p	0.685747
Methylation	miRNA	IGF2BP1	hsa-let-7b-5p	0.780299
Methylation	miRNA	IKBKB	hsa-miR-497-5p	-0.75978
Methylation	miRNA	IL12A	hsa-miR-21-5p	0.743192
Methylation	miRNA	IMPDH1	hsa-miR-19a-3p	-0.709193
Methylation	miRNA	IMPDH1	hsa-miR-19b-3p	-0.720731
Methylation	miRNA	INO80	hsa-miR-148a-3p	-0.738125
Methylation	miRNA	IRF4	hsa-miR-125b-5p	0.726868
Methylation	miRNA	IRS2	hsa-let-7b-5p	0.658211
Methylation	miRNA	ITGA5	hsa-miR-152-3p	0.715556
Methylation	miRNA	ITGA5	hsa-miR-26a-5p	-0.909621
Methylation	miRNA	ITGA5	hsa-miR-92a-3p	-0.680327
Methylation	miRNA	ITGAV	hsa-miR-92b-3p	0.663216
Methylation	miRNA	ITGB3	hsa-let-7a-5p	-0.827657
Methylation	miRNA	ITSN2	hsa-miR-148b-3p	0.703023
Methylation	miRNA	JDP2	hsa-miR-30b-5p	0.775651
Methylation	miRNA	JDP2	hsa-miR-30d-5p	0.750753
Methylation	miRNA	JOSD1	hsa-miR-30b-5p	-0.931942
Methylation	miRNA	JOSD1	hsa-miR-30d-5p	-0.88779
Methylation	miRNA	JOSD1	hsa-miR-92a-3p	-0.923269
Methylation	miRNA	KAT2B	hsa-miR-17-5p	0.744805
Methylation	miRNA	KAT2B	hsa-miR-181a-5p	-0.92629
Methylation	miRNA	KAT2B	hsa-miR-181b-5p	-0.90908
Methylation	miRNA	KAT2B	hsa-miR-92a-3p	0.644352
Methylation	miRNA	KBTBD8	hsa-miR-99b-5p	0.753478
Methylation	miRNA	KCNK1	hsa-miR-340-5p	-0.653994
Methylation	miRNA	KCNN4	hsa-miR-497-5p	-0.710814
Methylation	miRNA	KIAA0513	hsa-miR-93-5p	-0.839163
Methylation	miRNA	KIAA0930	hsa-let-7a-5p	-0.814283
Methylation	miRNA	KIAA0930	hsa-let-7f-5p	-0.737394
Methylation	miRNA	KIF13A	hsa-miR-130a-3p	0.963967
Methylation	miRNA	KIF13A	hsa-miR-454-3p	0.770615
Methylation	miRNA	KIF23	hsa-miR-106a-5p	-0.670914
Methylation	miRNA	KLF4	hsa-miR-152-3p	-0.741141
Methylation	miRNA	KLF4	hsa-miR-29a-3p	-0.709008
Methylation	miRNA	KLF6	hsa-miR-148a-3p	0.778878
Methylation	miRNA	KLF6	hsa-miR-148b-3p	0.772657
Methylation	miRNA	KLHDC10	hsa-miR-25-3p	-0.831021
Methylation	miRNA	KLHDC10	hsa-miR-363-3p	-0.651783
Methylation	miRNA	KLHDC8B	hsa-let-7a-5p	0.682848
Methylation	miRNA	KLHDC8B	hsa-let-7b-5p	0.779657
Methylation	miRNA	KLHL20	hsa-miR-19a-3p	-0.7269
Methylation	miRNA	KPNA2	hsa-miR-17-5p	0.708217
Methylation	miRNA	KPNA2	hsa-miR-20a-5p	0.738653
Methylation	miRNA	KPNA2	hsa-miR-26b-5p	0.799354
Methylation	miRNA	LAMC1	hsa-miR-15b-5p	-0.797969
Methylation	miRNA	LAMC1	hsa-miR-29b-3p	0.840699
Methylation	miRNA	LAMC1	hsa-miR-424-5p	0.872277
Methylation	miRNA	LAMP1	hsa-miR-23a-3p	0.755338
Methylation	miRNA	LAPTM4A	hsa-miR-20b-5p	0.652954
Methylation	miRNA	LBR	hsa-miR-148a-3p	0.810592
Methylation	miRNA	LCLAT1	hsa-miR-181b-5p	0.659319
Methylation	miRNA	LCLAT1	hsa-miR-181c-5p	0.524231
Methylation	miRNA	LDLR	hsa-miR-130a-3p	0.908542
Methylation	miRNA	LDLR	hsa-miR-152-3p	-0.926234
Methylation	miRNA	LDLR	hsa-miR-454-3p	0.781632
Methylation	miRNA	LHFPL2	hsa-miR-221-3p	-0.637158
Methylation	miRNA	LHFPL2	hsa-miR-92a-3p	0.833286
Methylation	miRNA	LIFR	hsa-miR-30b-5p	0.670291
Methylation	miRNA	LIMA1	hsa-miR-17-5p	0.816773
Methylation	miRNA	LIMA1	hsa-miR-20a-5p	0.805678
Methylation	miRNA	LIMD1	hsa-miR-24-3p	-0.777218
Methylation	miRNA	LIMD2	hsa-let-7a-5p	-0.851583
Methylation	miRNA	LIMK1	hsa-miR-106a-5p	-0.688973
Methylation	miRNA	LIN28B	hsa-let-7a-5p	-0.732996
Methylation	miRNA	LIN28B	hsa-miR-125b-5p	0.782841
Methylation	miRNA	LIN28B	hsa-miR-26a-5p	-0.734007
Methylation	miRNA	LIN28B	hsa-miR-30d-5p	-0.713759
Methylation	miRNA	LITAF	hsa-miR-27a-3p	-0.717238
Methylation	miRNA	LMO2	hsa-miR-223-3p	-0.91843
Methylation	miRNA	LPCAT1	hsa-miR-181a-5p	0.936066
Methylation	miRNA	LPCAT1	hsa-miR-181b-5p	0.950799
Methylation	miRNA	LPCAT1	hsa-miR-181c-5p	0.653927
Methylation	miRNA	LPCAT1	hsa-miR-27a-3p	-0.708367
Methylation	miRNA	LPGAT1	hsa-miR-20b-5p	0.835092
Methylation	miRNA	LPL	hsa-miR-29a-3p	0.856079
Methylation	miRNA	LPP	hsa-miR-141-3p	-0.801485
Methylation	miRNA	LRIG3	hsa-let-7b-5p	0.933761
Methylation	miRNA	LRIG3	hsa-let-7e-5p	-0.824186
Methylation	miRNA	LRIG3	hsa-miR-19b-3p	0.698667
Methylation	miRNA	LRIG3	hsa-miR-98-5p	-0.735851
Methylation	miRNA	LRRC59	hsa-miR-7-5p	-0.741603
Methylation	miRNA	LRRC8D	hsa-miR-30d-5p	-0.692438
Methylation	miRNA	LUZP1	hsa-miR-15b-5p	-0.743958
Methylation	miRNA	LUZP1	hsa-miR-424-5p	0.826917
Methylation	miRNA	MAFB	hsa-miR-152-3p	0.750668
Methylation	miRNA	MAP1B	hsa-miR-92a-3p	0.791864
Methylation	miRNA	MAP3K1	hsa-miR-21-5p	0.768906
Methylation	miRNA	MAP3K9	hsa-miR-152-3p	0.912068
Methylation	miRNA	MAP7	hsa-miR-17-5p	-0.861193
Methylation	miRNA	MAP7	hsa-miR-20a-5p	-0.805881
Methylation	miRNA	MAP7	hsa-miR-20b-5p	0.62483
Methylation	miRNA	MAPK6	hsa-let-7e-5p	-0.835238
Methylation	miRNA	MAPK6	hsa-miR-98-5p	-0.766807
Methylation	miRNA	MAPRE3	hsa-miR-106a-5p	-0.857024
Methylation	miRNA	MAPRE3	hsa-miR-20b-5p	-0.866215
Methylation	miRNA	MAST3	hsa-miR-30b-5p	-0.924552
Methylation	miRNA	MAST3	hsa-miR-30d-5p	-0.84598
Methylation	miRNA	MATR3	hsa-miR-24-3p	0.534743
Methylation	miRNA	MB21D2	hsa-miR-19a-3p	-0.808153
Methylation	miRNA	MB21D2	hsa-miR-19b-3p	-0.840827
Methylation	miRNA	MCL1	hsa-miR-17-5p	-0.697673
Methylation	miRNA	MCL1	hsa-miR-20a-5p	-0.727973
Methylation	miRNA	MCL1	hsa-miR-26a-5p	-0.807099
Methylation	miRNA	MCL1	hsa-miR-26b-5p	-0.72161
Methylation	miRNA	MDM4	hsa-let-7a-5p	-0.875154
Methylation	miRNA	MEF2C	hsa-let-7b-5p	-0.814935
Methylation	miRNA	MEF2D	hsa-miR-92a-3p	-0.76331
Methylation	miRNA	MEOX2	hsa-miR-130a-3p	-0.670586
Methylation	miRNA	MFN2	hsa-miR-17-5p	-0.687377
Methylation	miRNA	MIA3	hsa-miR-92b-3p	-0.918121
Methylation	miRNA	MIDN	hsa-miR-17-5p	-0.804841
Methylation	miRNA	MIDN	hsa-miR-20a-5p	-0.777955
Methylation	miRNA	MIDN	hsa-miR-221-3p	0.85458
Methylation	miRNA	MIDN	hsa-miR-222-3p	0.856713
Methylation	miRNA	MIDN	hsa-miR-24-3p	-0.724462
Methylation	miRNA	MIER1	hsa-miR-19a-3p	0.81122
Methylation	miRNA	MIER1	hsa-miR-19b-3p	0.907189
Methylation	miRNA	MINK1	hsa-miR-106a-5p	0.89237
Methylation	miRNA	MINK1	hsa-miR-20b-5p	0.917913
Methylation	miRNA	MKX	hsa-miR-16-5p	0.727598
Methylation	miRNA	MLEC	hsa-miR-24-3p	-0.773449
Methylation	miRNA	MLXIP	hsa-miR-30d-5p	0.675168
Methylation	miRNA	MMP11	hsa-miR-125a-5p	-0.823709
Methylation	miRNA	MOB1B	hsa-miR-19a-3p	-0.735557
Methylation	miRNA	MOB1B	hsa-miR-19b-3p	-0.736755
Methylation	miRNA	MORF4L1	hsa-miR-29a-3p	-0.731658
Methylation	miRNA	MORF4L1	hsa-miR-29b-3p	-0.693409
Methylation	miRNA	MORF4L1	hsa-miR-29c-3p	-0.756068
Methylation	miRNA	MRPS14	hsa-miR-27b-3p	0.839385
Methylation	miRNA	MTFR1L	hsa-miR-16-5p	-0.699145
Methylation	miRNA	MTFR1L	hsa-miR-424-5p	-0.685485
Methylation	miRNA	MTMR10	hsa-miR-132-3p	0.728342
Methylation	miRNA	MTMR10	hsa-miR-148b-3p	-0.699329
Methylation	miRNA	MUC13	hsa-miR-132-3p	-0.72327
Methylation	miRNA	MYCN	hsa-miR-19a-3p	0.799957
Methylation	miRNA	MYCN	hsa-miR-19b-3p	0.823117
Methylation	miRNA	MYH2	hsa-miR-23a-3p	0.803252
Methylation	miRNA	MYH9	hsa-miR-92a-3p	-0.911137
Methylation	miRNA	MYLIP	hsa-miR-20a-5p	-0.72855
Methylation	miRNA	MYLIP	hsa-miR-221-3p	0.82002
Methylation	miRNA	MYLIP	hsa-miR-222-3p	0.807608
Methylation	miRNA	MYLIP	hsa-miR-92a-3p	-0.774563
Methylation	miRNA	MYLK	hsa-miR-18a-5p	-0.769425
Methylation	miRNA	MYO5A	hsa-miR-92b-3p	0.749149
Methylation	miRNA	N4BP1	hsa-miR-320b	-0.67188
Methylation	miRNA	NABP1	hsa-miR-130a-3p	0.785043
Methylation	miRNA	NACC2	hsa-miR-106a-5p	0.699929
Methylation	miRNA	NACC2	hsa-miR-20b-5p	0.637024
Methylation	miRNA	NACC2	hsa-miR-26b-5p	0.73425
Methylation	miRNA	NAGK	hsa-miR-20b-5p	0.732131
Methylation	miRNA	NAPG	hsa-miR-15b-5p	-0.697459
Methylation	miRNA	NAPG	hsa-miR-30c-5p	-0.874625
Methylation	miRNA	NAPG	hsa-miR-30d-5p	-0.6939
Methylation	miRNA	NCKAP5	hsa-miR-19b-3p	-0.741098
Methylation	miRNA	NCKIPSD	hsa-miR-148b-3p	0.818142
Methylation	miRNA	NDEL1	hsa-miR-30b-5p	-0.819793
Methylation	miRNA	NDEL1	hsa-miR-30d-5p	-0.825752
Methylation	miRNA	NEK2	hsa-miR-128-3p	-0.843458
Methylation	miRNA	NET1	hsa-miR-340-5p	-0.767608
Methylation	miRNA	NEURL4	hsa-miR-152-3p	-0.728594
Methylation	miRNA	NFIX	hsa-miR-744-5p	0.622144
Methylation	miRNA	NFYB	hsa-miR-92a-3p	-0.648976
Methylation	miRNA	NFYB	hsa-miR-92b-3p	-0.667856
Methylation	miRNA	NIN	hsa-miR-106a-5p	-0.683738
Methylation	miRNA	NIN	hsa-miR-93-5p	-0.713825
Methylation	miRNA	NME4	hsa-let-7b-5p	0.645234
Methylation	miRNA	NME4	hsa-let-7e-5p	-0.692668
Methylation	miRNA	NME6	hsa-let-7b-5p	0.688497
Methylation	miRNA	NOVA1	hsa-miR-146b-5p	0.77746
Methylation	miRNA	NPAS2	hsa-miR-17-5p	-0.762285
Methylation	miRNA	NPEPL1	hsa-miR-148b-3p	0.797563
Methylation	miRNA	NPLOC4	hsa-miR-106b-5p	0.706285
Methylation	miRNA	NPTX1	hsa-miR-148a-3p	-0.893365
Methylation	miRNA	NPTX1	hsa-miR-182-5p	0.653801
Methylation	miRNA	NR1D2	hsa-miR-27a-3p	-0.730047
Methylation	miRNA	NR2F2	hsa-miR-27b-3p	-0.910206
Methylation	miRNA	NRIP3	hsa-miR-106a-5p	-0.709844
Methylation	miRNA	NRIP3	hsa-miR-20b-5p	-0.703192
Methylation	miRNA	NUP54	hsa-miR-19b-3p	0.656909
Methylation	miRNA	NUS1	hsa-miR-128-3p	0.762872
Methylation	miRNA	ONECUT2	hsa-let-7b-5p	0.847687
Methylation	miRNA	ONECUT2	hsa-let-7e-5p	-0.763602
Methylation	miRNA	ORMDL3	hsa-miR-20b-5p	-0.934323
Methylation	miRNA	OSMR	hsa-miR-98-5p	-0.809529
Methylation	miRNA	OSTM1	hsa-miR-17-5p	-0.775301
Methylation	miRNA	OSTM1	hsa-miR-20a-5p	-0.754915
Methylation	miRNA	OTUD1	hsa-miR-19a-3p	-0.815066
Methylation	miRNA	OTUD1	hsa-miR-19b-3p	-0.838073
Methylation	miRNA	OXR1	hsa-miR-17-5p	-0.814222
Methylation	miRNA	OXR1	hsa-miR-20a-5p	-0.823195
Methylation	miRNA	PAFAH1B1	hsa-miR-15b-5p	-0.752825
Methylation	miRNA	PAFAH1B2	hsa-miR-15b-5p	0.821101
Methylation	miRNA	PAFAH1B2	hsa-miR-424-5p	-0.7728
Methylation	miRNA	PALD1	hsa-let-7b-5p	0.946922
Methylation	miRNA	PATL1	hsa-miR-19a-3p	-0.734429
Methylation	miRNA	PATL1	hsa-miR-19b-3p	-0.769994
Methylation	miRNA	PAX9	hsa-miR-92b-3p	-0.833391
Methylation	miRNA	PBX2	hsa-let-7b-5p	-0.682554
Methylation	miRNA	PCDH8	hsa-miR-182-5p	-0.867248
Methylation	miRNA	PCDHA1	hsa-miR-181a-5p	0.687812
Methylation	miRNA	PCDHA10	hsa-miR-181a-5p	0.674103
Methylation	miRNA	PCDHA13	hsa-miR-181a-5p	-0.749173
Methylation	miRNA	PCDHA8	hsa-miR-181a-5p	-0.733803
Methylation	miRNA	PCGF3	hsa-let-7b-5p	0.769206
Methylation	miRNA	PCGF3	hsa-let-7e-5p	-0.85546
Methylation	miRNA	PCGF3	hsa-miR-98-5p	-0.754849
Methylation	miRNA	PCMT1	hsa-miR-15b-5p	-0.739111
Methylation	miRNA	PCTP	hsa-miR-125b-5p	0.719624
Methylation	miRNA	PDE12	hsa-let-7b-5p	0.676051
Methylation	miRNA	PDE12	hsa-let-7e-5p	-0.905043
Methylation	miRNA	PDE12	hsa-miR-98-5p	-0.778552
Methylation	miRNA	PDE4D	hsa-miR-18a-5p	-0.784619
Methylation	miRNA	PDE4D	hsa-miR-7-5p	-0.768944
Methylation	miRNA	PDGFRB	hsa-miR-24-3p	0.891996
Methylation	miRNA	PDGFRB	hsa-miR-30b-5p	0.82495
Methylation	miRNA	PDHX	hsa-miR-27a-3p	0.779849
Methylation	miRNA	PDHX	hsa-miR-27b-3p	0.761431
Methylation	miRNA	PDIA5	hsa-miR-27b-3p	0.773502
Methylation	miRNA	PEG10	hsa-miR-27b-3p	-0.869655
Methylation	miRNA	PER2	hsa-miR-25-3p	0.881632
Methylation	miRNA	PER2	hsa-miR-30c-5p	0.853339
Methylation	miRNA	PER2	hsa-miR-30d-5p	0.747183
Methylation	miRNA	PEX11B	hsa-let-7e-5p	-0.869201
Methylation	miRNA	PEX11B	hsa-miR-98-5p	-0.763503
Methylation	miRNA	PFN2	hsa-miR-19a-3p	0.82443
Methylation	miRNA	PFN2	hsa-miR-19b-3p	0.917727
Methylation	miRNA	PHACTR2	hsa-miR-148b-3p	0.753909
Methylation	miRNA	PHACTR4	hsa-miR-181a-5p	0.811073
Methylation	miRNA	PHC3	hsa-miR-93-5p	0.828948
Methylation	miRNA	PHF12	hsa-miR-130a-3p	0.870363
Methylation	miRNA	PHF12	hsa-miR-454-3p	0.780564
Methylation	miRNA	PHF19	hsa-miR-15b-5p	0.765164
Methylation	miRNA	PHF19	hsa-miR-424-5p	-0.797704
Methylation	miRNA	PHLDA1	hsa-miR-181a-5p	0.768604
Methylation	miRNA	PHLPP2	hsa-miR-106b-5p	0.709675
Methylation	miRNA	PHLPP2	hsa-miR-20a-5p	0.772379
Methylation	miRNA	PHLPP2	hsa-miR-25-3p	0.790567
Methylation	miRNA	PHLPP2	hsa-miR-92a-3p	0.866272
Methylation	miRNA	PHTF2	hsa-miR-30b-5p	0.928398
Methylation	miRNA	PHTF2	hsa-miR-30d-5p	0.934982
Methylation	miRNA	PHTF2	hsa-miR-30e-5p	0.731992
Methylation	miRNA	PHTF2	hsa-miR-92a-3p	0.950583
Methylation	miRNA	PICALM	hsa-miR-30b-5p	-0.883551
Methylation	miRNA	PICALM	hsa-miR-30d-5p	-0.813105
Methylation	miRNA	PIK3R1	hsa-miR-221-3p	-0.666026
Methylation	miRNA	PIK3R3	hsa-miR-19b-3p	0.668798
Methylation	miRNA	PISD	hsa-miR-424-5p	-0.763129
Methylation	miRNA	PISD	hsa-miR-497-5p	-0.701184
Methylation	miRNA	PITPNA	hsa-miR-92a-3p	-0.740485
Methylation	miRNA	PITX1	hsa-miR-19b-3p	-0.651976
Methylation	miRNA	PKDCC	hsa-miR-25-3p	0.688885
Methylation	miRNA	PKDCC	hsa-miR-92a-3p	0.852101
Methylation	miRNA	PLAGL2	hsa-let-7c-5p	-0.776897
Methylation	miRNA	PLAGL2	hsa-miR-20b-5p	0.850067
Methylation	miRNA	PLEKHA1	hsa-miR-25-3p	-0.888918
Methylation	miRNA	PLEKHA1	hsa-miR-92a-3p	-0.749674
Methylation	miRNA	PLEKHO1	hsa-let-7c-5p	0.738693
Methylation	miRNA	PLXNC1	hsa-miR-19a-3p	-0.729174
Methylation	miRNA	PLXNC1	hsa-miR-19b-3p	-0.763799
Methylation	miRNA	PLXND1	hsa-let-7a-5p	0.699451
Methylation	miRNA	PLXND1	hsa-let-7f-5p	0.749647
Methylation	miRNA	PLXND1	hsa-miR-27a-3p	0.712334
Methylation	miRNA	POLR3D	hsa-let-7b-5p	-0.823602
Methylation	miRNA	POLR3D	hsa-miR-24-3p	-0.8375
Methylation	miRNA	POU2F1	hsa-miR-15b-5p	-0.711434
Methylation	miRNA	PPM1K	hsa-miR-22-3p	-0.739245
Methylation	miRNA	PPP1R11	hsa-miR-146b-5p	-0.756528
Methylation	miRNA	PPP1R11	hsa-miR-15b-5p	0.844237
Methylation	miRNA	PPP1R11	hsa-miR-424-5p	-0.813764
Methylation	miRNA	PPP1R12A	hsa-miR-30d-5p	-0.666239
Methylation	miRNA	PPP1R13B	hsa-miR-29a-3p	-0.792573
Methylation	miRNA	PPP1R13B	hsa-miR-29b-3p	-0.820659
Methylation	miRNA	PPP1R2	hsa-miR-30b-5p	-0.678271
Methylation	miRNA	PRDM1	hsa-miR-30b-5p	-0.85327
Methylation	miRNA	PRDM1	hsa-miR-30d-5p	-0.836122
Methylation	miRNA	PRDM16	hsa-miR-96-5p	-0.711241
Methylation	miRNA	PRICKLE2	hsa-miR-19a-3p	-0.729093
Methylation	miRNA	PRICKLE2	hsa-miR-19b-3p	-0.740021
Methylation	miRNA	PRKAA2	hsa-miR-182-5p	-0.752364
Methylation	miRNA	PRKACB	hsa-miR-19a-3p	0.72426
Methylation	miRNA	PRKACB	hsa-miR-19b-3p	0.739259
Methylation	miRNA	PRKAR2A	hsa-miR-15b-5p	0.803331
Methylation	miRNA	PRKCD	hsa-miR-181a-5p	-0.773868
Methylation	miRNA	PRKCD	hsa-miR-181b-5p	-0.827179
Methylation	miRNA	PRKCD	hsa-miR-181c-5p	-0.748132
Methylation	miRNA	PRKCD	hsa-miR-181d-5p	-0.756103
Methylation	miRNA	PRLR	hsa-miR-181a-5p	0.749913
Methylation	miRNA	PRR5L	hsa-miR-26b-5p	-0.658217
Methylation	miRNA	PRRC2C	hsa-miR-15b-5p	0.765601
Methylation	miRNA	PRRC2C	hsa-miR-181a-5p	0.870994
Methylation	miRNA	PRRC2C	hsa-miR-181b-5p	0.926553
Methylation	miRNA	PRRC2C	hsa-miR-181c-5p	0.728507
Methylation	miRNA	PRRC2C	hsa-miR-181d-5p	0.713785
Methylation	miRNA	PRSS22	hsa-let-7a-5p	-0.721584
Methylation	miRNA	PRSS22	hsa-let-7f-5p	-0.82878
Methylation	miRNA	PSAP	hsa-miR-19a-3p	-0.771376
Methylation	miRNA	PSAP	hsa-miR-19b-3p	-0.81232
Methylation	miRNA	PTBP2	hsa-miR-223-3p	0.853817
Methylation	miRNA	PTPN3	hsa-miR-16-5p	0.714144
Methylation	miRNA	PTPRF	hsa-miR-24-3p	-0.710027
Methylation	miRNA	PTPRJ	hsa-miR-92b-3p	-0.778279
Methylation	miRNA	PURB	hsa-miR-17-5p	-0.861041
Methylation	miRNA	PURB	hsa-miR-20a-5p	-0.875624
Methylation	miRNA	PXK	hsa-miR-20b-5p	0.51553
Methylation	miRNA	PXK	hsa-miR-93-5p	0.747235
Methylation	miRNA	RAB10	hsa-miR-17-5p	0.745875
Methylation	miRNA	RAB10	hsa-miR-20a-5p	0.775715
Methylation	miRNA	RAB11FIP1	hsa-miR-17-5p	0.761898
Methylation	miRNA	RAB11FIP4	hsa-let-7e-5p	-0.70306
Methylation	miRNA	RAB22A	hsa-miR-106b-5p	0.720193
Methylation	miRNA	RAB22A	hsa-miR-17-5p	0.882239
Methylation	miRNA	RAB22A	hsa-miR-20a-5p	0.890249
Methylation	miRNA	RAB30	hsa-miR-20a-5p	-0.678462
Methylation	miRNA	RAB34	hsa-miR-148a-3p	0.814461
Methylation	miRNA	RAB5A	hsa-miR-130a-3p	-0.753207
Methylation	miRNA	RANBP17	hsa-miR-361-5p	-0.815845
Methylation	miRNA	RAP1A	hsa-miR-19a-3p	-0.719822
Methylation	miRNA	RAPGEF2	hsa-miR-19a-3p	-0.785081
Methylation	miRNA	RAPGEF2	hsa-miR-19b-3p	-0.804667
Methylation	miRNA	RARB	hsa-miR-146a-5p	0.816708
Methylation	miRNA	RARB	hsa-miR-424-5p	-0.717968
Methylation	miRNA	RARB	hsa-miR-497-5p	-0.683005
Methylation	miRNA	RASSF2	hsa-miR-19a-3p	-0.628345
Methylation	miRNA	RASSF2	hsa-miR-19b-3p	-0.643476
Methylation	miRNA	RB1	hsa-miR-132-3p	0.740873
Methylation	miRNA	RBL1	hsa-miR-17-5p	-0.765601
Methylation	miRNA	RBL1	hsa-miR-20a-5p	-0.743416
Methylation	miRNA	RCBTB1	hsa-miR-26b-5p	-0.756272
Methylation	miRNA	RECK	hsa-miR-15b-5p	-0.714253
Methylation	miRNA	REEP3	hsa-miR-17-5p	-0.838688
Methylation	miRNA	REEP3	hsa-miR-19a-3p	-0.734235
Methylation	miRNA	REEP3	hsa-miR-19b-3p	-0.791618
Methylation	miRNA	REEP3	hsa-miR-20a-5p	-0.773364
Methylation	miRNA	REEP3	hsa-miR-20b-5p	0.639109
Methylation	miRNA	REST	hsa-miR-17-5p	-0.844805
Methylation	miRNA	REST	hsa-miR-20a-5p	-0.800092
Methylation	miRNA	RHEBL1	hsa-miR-19b-3p	-0.896364
Methylation	miRNA	RLF	hsa-miR-181a-5p	0.682359
Methylation	miRNA	RLF	hsa-miR-26b-5p	-0.758083
Methylation	miRNA	RNF139	hsa-miR-27a-3p	-0.742063
Methylation	miRNA	RNF139	hsa-miR-27b-3p	-0.701908
Methylation	miRNA	RNF145	hsa-miR-19b-3p	-0.670609
Methylation	miRNA	RNF182	hsa-miR-128-3p	-0.82658
Methylation	miRNA	RNF44	hsa-miR-25-3p	-0.886013
Methylation	miRNA	RNF44	hsa-miR-92a-3p	-0.80599
Methylation	miRNA	RORA	hsa-miR-17-5p	-0.681941
Methylation	miRNA	RORA	hsa-miR-19a-3p	-0.743314
Methylation	miRNA	RORA	hsa-miR-19b-3p	-0.757467
Methylation	miRNA	RORA	hsa-miR-20a-5p	-0.746093
Methylation	miRNA	RORA	hsa-miR-92a-3p	-0.895635
Methylation	miRNA	RPS6KA5	hsa-miR-106a-5p	-0.863094
Methylation	miRNA	RPS6KA5	hsa-miR-148a-3p	0.501515
Methylation	miRNA	RPS6KA5	hsa-miR-20b-5p	-0.825721
Methylation	miRNA	RRAGD	hsa-miR-130a-3p	-0.793099
Methylation	miRNA	RRAGD	hsa-miR-20b-5p	-0.656723
Methylation	miRNA	RRAGD	hsa-miR-454-3p	-0.770244
Methylation	miRNA	RRAS2	hsa-miR-223-3p	-0.798998
Methylation	miRNA	RRAS2	hsa-miR-7-5p	-0.673759
Methylation	miRNA	RRM2	hsa-miR-17-5p	-0.798114
Methylation	miRNA	RRM2	hsa-miR-20a-5p	-0.74109
Methylation	miRNA	RSBN1	hsa-miR-92a-3p	-0.963803
Methylation	miRNA	RSPRY1	hsa-miR-7-5p	-0.682437
Methylation	miRNA	RUNX1	hsa-miR-27a-3p	-0.720903
Methylation	miRNA	RUNX1T1	hsa-miR-103a-3p	-0.765952
Methylation	miRNA	RUNX1T1	hsa-miR-15b-5p	-0.831525
Methylation	miRNA	RUNX1T1	hsa-miR-424-5p	0.758607
Methylation	miRNA	RUNX2	hsa-miR-30b-5p	0.510283
Methylation	miRNA	RUNX3	hsa-miR-130a-3p	0.794238
Methylation	miRNA	RUNX3	hsa-miR-20b-5p	0.529466
Methylation	miRNA	SACS	hsa-miR-17-5p	-0.670194
Methylation	miRNA	SACS	hsa-miR-20a-5p	-0.730024
Methylation	miRNA	SACS	hsa-miR-26b-5p	-0.8053
Methylation	miRNA	SACS	hsa-miR-30b-5p	-0.830001
Methylation	miRNA	SACS	hsa-miR-30d-5p	-0.747175
Methylation	miRNA	SALL1	hsa-miR-424-5p	0.778509
Methylation	miRNA	SALL1	hsa-miR-497-5p	0.666643
Methylation	miRNA	SALL3	hsa-let-7b-5p	0.756488
Methylation	miRNA	SALL3	hsa-let-7e-5p	-0.679566
Methylation	miRNA	SALL3	hsa-miR-130a-3p	-0.847914
Methylation	miRNA	SALL3	hsa-miR-98-5p	-0.736446
Methylation	miRNA	SAMD12	hsa-miR-106a-5p	0.683341
Methylation	miRNA	SAMD12	hsa-miR-20b-5p	0.760098
Methylation	miRNA	SAMD8	hsa-miR-106a-5p	0.668371
Methylation	miRNA	SAMD8	hsa-miR-19b-3p	-0.688216
Methylation	miRNA	SAMD8	hsa-miR-20a-5p	-0.691095
Methylation	miRNA	SAMHD1	hsa-miR-181a-5p	0.94259
Methylation	miRNA	SATB2	hsa-miR-182-5p	-0.757449
Methylation	miRNA	SCAMP2	hsa-miR-17-5p	-0.79149
Methylation	miRNA	SCAMP2	hsa-miR-20a-5p	-0.714542
Methylation	miRNA	SCAMP2	hsa-miR-20b-5p	0.619131
Methylation	miRNA	SCAMP5	hsa-miR-20b-5p	0.634806
Methylation	miRNA	SECISBP2L	hsa-miR-130a-3p	0.879881
Methylation	miRNA	SECISBP2L	hsa-miR-148b-3p	0.85076
Methylation	miRNA	SECISBP2L	hsa-miR-152-3p	-0.716574
Methylation	miRNA	SECISBP2L	hsa-miR-19b-3p	-0.734158
Methylation	miRNA	SEL1L	hsa-miR-125b-5p	0.758292
Methylation	miRNA	SEMA4B	hsa-miR-106b-5p	-0.710539
Methylation	miRNA	SEMA4B	hsa-miR-17-5p	-0.686841
Methylation	miRNA	SEMA4B	hsa-miR-20a-5p	-0.732124
Methylation	miRNA	SENP1	hsa-miR-138-5p	-0.658336
Methylation	miRNA	SENP2	hsa-miR-98-5p	-0.78961
Methylation	miRNA	SERPINH1	hsa-miR-29a-3p	-0.863151
Methylation	miRNA	SERPINH1	hsa-miR-29b-3p	-0.783186
Methylation	miRNA	SESN3	hsa-miR-106a-5p	-0.773852
Methylation	miRNA	SESN3	hsa-miR-148a-3p	0.67707
Methylation	miRNA	SESN3	hsa-miR-148b-3p	0.708533
Methylation	miRNA	SESN3	hsa-miR-20b-5p	-0.707052
Methylation	miRNA	SESN3	hsa-miR-25-3p	-0.729634
Methylation	miRNA	SESN3	hsa-miR-363-3p	-0.758604
Methylation	miRNA	SESN3	hsa-miR-92a-3p	-0.656037
Methylation	miRNA	SESTD1	hsa-miR-148a-3p	0.771768
Methylation	miRNA	SFMBT1	hsa-let-7b-5p	-0.942632
Methylation	miRNA	SGK1	hsa-miR-19a-3p	-0.809059
Methylation	miRNA	SGK1	hsa-miR-19b-3p	-0.815131
Methylation	miRNA	SGPL1	hsa-miR-125b-5p	0.672354
Methylation	miRNA	SH2B3	hsa-miR-30b-5p	-0.76719
Methylation	miRNA	SH3BP5	hsa-miR-106a-5p	-0.767832
Methylation	miRNA	SH3BP5	hsa-miR-20b-5p	-0.694868
Methylation	miRNA	SH3BP5L	hsa-miR-125a-5p	-0.787909
Methylation	miRNA	SH3GLB1	hsa-miR-29a-3p	0.876017
Methylation	miRNA	SH3GLB1	hsa-miR-29b-3p	0.836284
Methylation	miRNA	SIK1	hsa-miR-148a-3p	-0.715477
Methylation	miRNA	SIK1	hsa-miR-148b-3p	-0.843911
Methylation	miRNA	SIK1	hsa-miR-424-5p	0.735433
Methylation	miRNA	SLAIN1	hsa-miR-130a-3p	-0.764847
Methylation	miRNA	SLAIN2	hsa-miR-107	-0.741772
Methylation	miRNA	SLAIN2	hsa-miR-17-5p	-0.758751
Methylation	miRNA	SLAIN2	hsa-miR-20a-5p	-0.784764
Methylation	miRNA	SLC12A5	hsa-miR-92b-3p	-0.856604
Methylation	miRNA	SLC12A7	hsa-miR-19a-3p	0.70457
Methylation	miRNA	SLC12A7	hsa-miR-19b-3p	0.744097
Methylation	miRNA	SLC16A9	hsa-let-7e-5p	-0.800896
Methylation	miRNA	SLC16A9	hsa-miR-93-5p	-0.827854
Methylation	miRNA	SLC16A9	hsa-miR-98-5p	-0.707575
Methylation	miRNA	SLC22A23	hsa-miR-17-5p	0.735915
Methylation	miRNA	SLC22A23	hsa-miR-20a-5p	0.707562
Methylation	miRNA	SLC25A25	hsa-miR-27a-3p	0.772738
Methylation	miRNA	SLC25A37	hsa-miR-181a-5p	-0.870391
Methylation	miRNA	SLC25A37	hsa-miR-181b-5p	-0.914937
Methylation	miRNA	SLC25A37	hsa-miR-181c-5p	-0.77749
Methylation	miRNA	SLC25A37	hsa-miR-181d-5p	-0.80886
Methylation	miRNA	SLC2A1	hsa-miR-148b-3p	0.7723
Methylation	miRNA	SLC35D1	hsa-miR-141-3p	-0.762523
Methylation	miRNA	SLC5A6	hsa-let-7a-5p	-0.754619
Methylation	miRNA	SLC7A11	hsa-miR-26b-5p	-0.797519
Methylation	miRNA	SLC7A11	hsa-miR-92a-3p	-0.715152
Methylation	miRNA	SMARCA2	hsa-miR-19a-3p	-0.758136
Methylation	miRNA	SMARCA2	hsa-miR-19b-3p	-0.801865
Methylation	miRNA	SMARCAD1	hsa-let-7a-5p	0.709692
Methylation	miRNA	SMARCAD1	hsa-let-7b-5p	0.664881
Methylation	miRNA	SMOC1	hsa-miR-130a-3p	-0.694859
Methylation	miRNA	SMOC1	hsa-miR-20b-5p	0.509566
Methylation	miRNA	SMOC1	hsa-miR-93-5p	-0.680808
Methylation	miRNA	SMURF1	hsa-miR-15b-5p	-0.856319
Methylation	miRNA	SMURF1	hsa-miR-424-5p	0.882135
Methylation	miRNA	SNCA	hsa-miR-7-5p	0.81501
Methylation	miRNA	SNN	hsa-miR-92a-3p	-0.919895
Methylation	miRNA	SNTB1	hsa-miR-24-3p	0.763558
Methylation	miRNA	SNX4	hsa-miR-221-3p	0.796304
Methylation	miRNA	SNX4	hsa-miR-222-3p	0.817994
Methylation	miRNA	SOCS3	hsa-miR-19a-3p	0.697172
Methylation	miRNA	SOCS3	hsa-miR-19b-3p	0.702462
Methylation	miRNA	SOCS3	hsa-miR-30b-5p	0.817412
Methylation	miRNA	SOCS3	hsa-miR-30d-5p	0.803998
Methylation	miRNA	SOCS6	hsa-miR-424-5p	0.900223
Methylation	miRNA	SOS2	hsa-miR-152-3p	0.771177
Methylation	miRNA	SOX11	hsa-miR-363-3p	0.717219
Methylation	miRNA	SOX11	hsa-miR-92a-3p	0.620125
Methylation	miRNA	SOX11	hsa-miR-92b-3p	-0.614897
Methylation	miRNA	SOX4	hsa-miR-19b-3p	0.750244
Methylation	miRNA	SOX4	hsa-miR-92b-3p	-0.665683
Methylation	miRNA	SOX5	hsa-miR-194-5p	0.867268
Methylation	miRNA	SP4	hsa-miR-30b-5p	0.913058
Methylation	miRNA	SP4	hsa-miR-30d-5p	0.887382
Methylation	miRNA	SPARC	hsa-miR-29a-3p	0.695743
Methylation	miRNA	SPARC	hsa-miR-29b-3p	0.704394
Methylation	miRNA	SPATA2	hsa-miR-19a-3p	-0.717406
Methylation	miRNA	SPATA2	hsa-miR-19b-3p	-0.751606
Methylation	miRNA	SPIRE1	hsa-miR-181a-5p	-0.805618
Methylation	miRNA	SPIRE1	hsa-miR-181b-5p	-0.886516
Methylation	miRNA	SPIRE1	hsa-miR-181c-5p	-0.793255
Methylation	miRNA	SPIRE1	hsa-miR-181d-5p	-0.757802
Methylation	miRNA	SPOPL	hsa-miR-20b-5p	-0.695339
Methylation	miRNA	SPOPL	hsa-miR-93-5p	-0.648992
Methylation	miRNA	SPP1	hsa-miR-181b-5p	0.838856
Methylation	miRNA	SPRED1	hsa-miR-132-3p	-0.798133
Methylation	miRNA	SPRED1	hsa-miR-20b-5p	0.739594
Methylation	miRNA	SPRED1	hsa-miR-424-5p	-0.74158
Methylation	miRNA	SQSTM1	hsa-miR-20b-5p	-0.820236
Methylation	miRNA	SRSF7	hsa-miR-30b-5p	0.661495
Methylation	miRNA	SRSF7	hsa-miR-30d-5p	0.715736
Methylation	miRNA	STOX2	hsa-miR-19a-3p	-0.755548
Methylation	miRNA	STOX2	hsa-miR-19b-3p	-0.73874
Methylation	miRNA	STRADB	hsa-miR-140-5p	-0.769336
Methylation	miRNA	STRADB	hsa-miR-26a-5p	-0.812548
Methylation	miRNA	STRADB	hsa-miR-26b-5p	-0.812695
Methylation	miRNA	STXBP3	hsa-miR-15b-5p	0.699538
Methylation	miRNA	SUZ12	hsa-miR-19b-3p	0.726148
Methylation	miRNA	SYNJ1	hsa-miR-15b-5p	0.748156
Methylation	miRNA	SYPL1	hsa-miR-15b-5p	-0.733792
Methylation	miRNA	SYPL1	hsa-miR-424-5p	0.798148
Methylation	miRNA	TAF4	hsa-miR-19a-3p	-0.696935
Methylation	miRNA	TAF4	hsa-miR-19b-3p	-0.727129
Methylation	miRNA	TAOK1	hsa-miR-18a-5p	-0.699926
Methylation	miRNA	TAOK1	hsa-miR-30d-5p	-0.760652
Methylation	miRNA	TBL1XR1	hsa-miR-148b-3p	-0.752674
Methylation	miRNA	TBPL1	hsa-miR-497-5p	-0.677637
Methylation	miRNA	TEF	hsa-miR-92a-3p	-0.792933
Methylation	miRNA	TET3	hsa-miR-17-5p	-0.687018
Methylation	miRNA	TET3	hsa-miR-20a-5p	-0.750848
Methylation	miRNA	TET3	hsa-miR-26b-5p	-0.847557
Methylation	miRNA	TFEB	hsa-miR-29a-3p	-0.695464
Methylation	miRNA	TGFBR1	hsa-let-7b-5p	0.928071
Methylation	miRNA	TGFBR1	hsa-miR-130a-3p	-0.818521
Methylation	miRNA	TGFBR1	hsa-miR-181a-5p	-0.916185
Methylation	miRNA	TGFBR1	hsa-miR-181c-5p	-0.674111
Methylation	miRNA	TGFBR1	hsa-miR-98-5p	-0.718112
Methylation	miRNA	TGFBR2	hsa-miR-130a-3p	-0.842409
Methylation	miRNA	TGFBR2	hsa-miR-454-3p	-0.771945
Methylation	miRNA	TGFBR3	hsa-let-7b-5p	0.754647
Methylation	miRNA	TGFBR3	hsa-let-7e-5p	-0.929779
Methylation	miRNA	TGFBR3	hsa-miR-15b-5p	-0.85824
Methylation	miRNA	TGFBR3	hsa-miR-424-5p	0.877732
Methylation	miRNA	TGFBR3	hsa-miR-98-5p	-0.77419
Methylation	miRNA	TGIF1	hsa-miR-19b-3p	-0.769562
Methylation	miRNA	TIAM1	hsa-miR-10a-5p	-0.681324
Methylation	miRNA	TIAM1	hsa-miR-141-3p	-0.743601
Methylation	miRNA	TJAP1	hsa-miR-132-3p	0.85393
Methylation	miRNA	TLL1	hsa-miR-15b-5p	-0.757079
Methylation	miRNA	TLL1	hsa-miR-424-5p	0.853643
Methylation	miRNA	TMEM100	hsa-miR-106a-5p	-0.716412
Methylation	miRNA	TMEM100	hsa-miR-20b-5p	-0.635314
Methylation	miRNA	TMEM135	hsa-miR-15b-5p	0.822916
Methylation	miRNA	TMEM167A	hsa-miR-20b-5p	-0.704866
Methylation	miRNA	TMF1	hsa-miR-181a-5p	0.810052
Methylation	miRNA	TMF1	hsa-miR-181b-5p	0.84853
Methylation	miRNA	TMF1	hsa-miR-363-3p	0.799153
Methylation	miRNA	TMX3	hsa-miR-20b-5p	0.877764
Methylation	miRNA	TNFAIP1	hsa-miR-20b-5p	-0.716522
Methylation	miRNA	TNFAIP3	hsa-miR-18a-5p	-0.717878
Methylation	miRNA	TNFAIP3	hsa-miR-23a-3p	-0.733519
Methylation	miRNA	TNFAIP3	hsa-miR-23b-3p	-0.727521
Methylation	miRNA	TNFRSF21	hsa-miR-106a-5p	0.820519
Methylation	miRNA	TNFRSF21	hsa-miR-20b-5p	0.808315
Methylation	miRNA	TNFSF9	hsa-let-7e-5p	-0.711635
Methylation	miRNA	TNKS2	hsa-miR-106a-5p	0.769127
Methylation	miRNA	TNKS2	hsa-miR-20b-5p	0.736422
Methylation	miRNA	TNPO1	hsa-miR-181a-5p	0.840461
Methylation	miRNA	TNPO1	hsa-miR-181b-5p	0.857341
Methylation	miRNA	TNRC6B	hsa-miR-107	-0.758014
Methylation	miRNA	TNRC6B	hsa-miR-19a-3p	-0.779892
Methylation	miRNA	TNRC6B	hsa-miR-19b-3p	-0.851949
Methylation	miRNA	TNRC6B	hsa-miR-26b-5p	-0.886167
Methylation	miRNA	TOB1	hsa-miR-363-3p	-0.866162
Methylation	miRNA	TOP1	hsa-miR-24-3p	-0.729984
Methylation	miRNA	TP53BP2	hsa-miR-222-3p	-0.738648
Methylation	miRNA	TPRG1L	hsa-miR-17-5p	-0.721771
Methylation	miRNA	TPRG1L	hsa-miR-20a-5p	-0.747947
Methylation	miRNA	TRAF4	hsa-miR-29a-3p	-0.904036
Methylation	miRNA	TRAF6	hsa-miR-146a-5p	-0.730269
Methylation	miRNA	TRIB2	hsa-miR-99a-5p	0.722673
Methylation	miRNA	TRIM36	hsa-miR-363-3p	0.779184
Methylation	miRNA	TRIM71	hsa-let-7a-5p	-0.767217
Methylation	miRNA	TRIM71	hsa-let-7g-5p	-0.730791
Methylation	miRNA	TRIP10	hsa-miR-17-5p	0.75858
Methylation	miRNA	TRIP10	hsa-miR-20a-5p	0.77397
Methylation	miRNA	TRPC3	hsa-miR-221-3p	0.652329
Methylation	miRNA	TRPM6	hsa-miR-24-3p	-0.857248
Methylation	miRNA	TSC22D2	hsa-miR-15b-5p	0.856651
Methylation	miRNA	TSC22D2	hsa-miR-186-5p	-0.816506
Methylation	miRNA	TSC22D2	hsa-miR-424-5p	-0.858676
Methylation	miRNA	TSC22D2	hsa-miR-503-5p	-0.766847
Methylation	miRNA	TSG101	hsa-miR-106a-5p	0.872777
Methylation	miRNA	TSG101	hsa-miR-20b-5p	0.877016
Methylation	miRNA	TTLL4	hsa-miR-98-5p	-0.765643
Methylation	miRNA	TUB	hsa-miR-128-3p	-0.827036
Methylation	miRNA	TXNIP	hsa-miR-148a-3p	-0.831636
Methylation	miRNA	TXNIP	hsa-miR-148b-3p	-0.73579
Methylation	miRNA	TXNIP	hsa-miR-17-5p	0.825089
Methylation	miRNA	TXNIP	hsa-miR-20a-5p	0.846291
Methylation	miRNA	TXNRD1	hsa-miR-421	-0.729528
Methylation	miRNA	UBE2D2	hsa-miR-130a-3p	0.721992
Methylation	miRNA	UBE2Q2	hsa-miR-17-5p	0.846583
Methylation	miRNA	UBE2Q2	hsa-miR-20a-5p	0.823746
Methylation	miRNA	UBE4A	hsa-miR-15b-5p	0.798407
Methylation	miRNA	UBL3	hsa-miR-19a-3p	0.754999
Methylation	miRNA	UBL3	hsa-miR-19b-3p	0.779878
Methylation	miRNA	UBXN2A	hsa-miR-106b-5p	-0.710299
Methylation	miRNA	UBXN2A	hsa-miR-17-5p	-0.813082
Methylation	miRNA	UBXN2A	hsa-miR-20a-5p	-0.821982
Methylation	miRNA	UBXN4	hsa-miR-363-3p	-0.752583
Methylation	miRNA	UGCG	hsa-miR-24-3p	-0.858401
Methylation	miRNA	UGCG	hsa-miR-27a-3p	-0.744551
Methylation	miRNA	ULK1	hsa-miR-106a-5p	0.852777
Methylation	miRNA	ULK1	hsa-miR-20b-5p	0.877628
Methylation	miRNA	ULK2	hsa-miR-26b-5p	-0.863189
Methylation	miRNA	USP28	hsa-miR-92b-3p	0.71135
Methylation	miRNA	USP33	hsa-miR-148b-3p	-0.68788
Methylation	miRNA	USP38	hsa-let-7b-5p	-0.630018
Methylation	miRNA	USP46	hsa-miR-27b-3p	0.738438
Methylation	miRNA	USP48	hsa-miR-148b-3p	-0.820184
Methylation	miRNA	USP8	hsa-miR-19a-3p	0.811353
Methylation	miRNA	USP8	hsa-miR-19b-3p	0.883021
Methylation	miRNA	UXS1	hsa-miR-17-5p	0.824781
Methylation	miRNA	UXS1	hsa-miR-20a-5p	0.785701
Methylation	miRNA	VDR	hsa-miR-125b-5p	-0.706351
Methylation	miRNA	VGLL3	hsa-miR-24-3p	-0.704381
Methylation	miRNA	VIM	hsa-miR-138-5p	0.763543
Methylation	miRNA	VLDLR	hsa-miR-17-5p	-0.719385
Methylation	miRNA	WAC	hsa-miR-19b-3p	-0.699595
Methylation	miRNA	WASL	hsa-miR-25-3p	0.900315
Methylation	miRNA	WASL	hsa-miR-92a-3p	0.665058
Methylation	miRNA	WBP1L	hsa-miR-19b-3p	-0.73505
Methylation	miRNA	WDR82	hsa-miR-30b-5p	-0.810381
Methylation	miRNA	WDR82	hsa-miR-30d-5p	-0.802633
Methylation	miRNA	WNT1	hsa-miR-148a-3p	0.760739
Methylation	miRNA	WNT3A	hsa-miR-128-3p	-0.644888
Methylation	miRNA	WNT7A	hsa-miR-497-5p	0.655614
Methylation	miRNA	XPO1	hsa-miR-30d-5p	-0.707032
Methylation	miRNA	XYLT2	hsa-miR-18a-5p	-0.65947
Methylation	miRNA	XYLT2	hsa-miR-92a-3p	-0.691574
Methylation	miRNA	YOD1	hsa-let-7b-5p	0.908998
Methylation	miRNA	YOD1	hsa-let-7e-5p	-0.759325
Methylation	miRNA	YOD1	hsa-miR-24-3p	0.760288
Methylation	miRNA	YOD1	hsa-miR-320b	0.797207
Methylation	miRNA	YOD1	hsa-miR-320c	0.73757
Methylation	miRNA	YOD1	hsa-miR-98-5p	-0.727463
Methylation	miRNA	YRDC	hsa-miR-15b-5p	-0.741474
Methylation	miRNA	YTHDC1	hsa-miR-107	0.743893
Methylation	miRNA	YTHDC1	hsa-miR-497-5p	0.708474
Methylation	miRNA	YWHAB	hsa-miR-152-3p	-0.856433
Methylation	miRNA	YWHAG	hsa-miR-141-3p	-0.746368
Methylation	miRNA	YWHAH	hsa-miR-15b-5p	0.733624
Methylation	miRNA	YWHAH	hsa-miR-424-5p	-0.82937
Methylation	miRNA	ZBTB18	hsa-miR-130a-3p	-0.769926
Methylation	miRNA	ZBTB18	hsa-miR-19b-3p	0.737614
Methylation	miRNA	ZBTB34	hsa-miR-141-3p	-0.812508
Methylation	miRNA	ZBTB34	hsa-miR-16-5p	-0.708753
Methylation	miRNA	ZBTB4	hsa-miR-130a-3p	-0.815814
Methylation	miRNA	ZBTB4	hsa-miR-181a-5p	-0.766648
Methylation	miRNA	ZBTB4	hsa-miR-181b-5p	-0.815065
Methylation	miRNA	ZBTB4	hsa-miR-181c-5p	-0.721559
Methylation	miRNA	ZBTB4	hsa-miR-181d-5p	-0.748687
Methylation	miRNA	ZBTB4	hsa-miR-454-3p	-0.734744
Methylation	miRNA	ZC3H12C	hsa-miR-501-3p	0.83359
Methylation	miRNA	ZC3H12C	hsa-miR-502-3p	0.658231
Methylation	miRNA	ZC3H12C	hsa-miR-93-5p	0.841337
Methylation	miRNA	ZCCHC14	hsa-miR-24-3p	0.694328
Methylation	miRNA	ZDHHC18	hsa-miR-19a-3p	-0.748435
Methylation	miRNA	ZDHHC18	hsa-miR-19b-3p	-0.759103
Methylation	miRNA	ZDHHC18	hsa-miR-26b-5p	-0.771184
Methylation	miRNA	ZFAND5	hsa-miR-30b-5p	-0.68725
Methylation	miRNA	ZFAND5	hsa-miR-30d-5p	-0.788873
Methylation	miRNA	ZFAND5	hsa-miR-30e-5p	-0.718204
Methylation	miRNA	ZFHX3	hsa-miR-16-5p	-0.727655
Methylation	miRNA	ZFYVE26	hsa-miR-106a-5p	-0.672845
Methylation	miRNA	ZFYVE26	hsa-miR-148b-3p	0.74664
Methylation	miRNA	ZFYVE26	hsa-miR-20b-5p	-0.641295
Methylation	miRNA	ZFYVE9	hsa-miR-130a-3p	-0.808987
Methylation	miRNA	ZFYVE9	hsa-miR-454-3p	-0.752535
Methylation	miRNA	ZMYND8	hsa-miR-30b-5p	-0.904367
Methylation	miRNA	ZMYND8	hsa-miR-30d-5p	-0.825965
Methylation	miRNA	ZNF202	hsa-miR-106a-5p	0.856099
Methylation	miRNA	ZNF202	hsa-miR-20b-5p	0.845246
Methylation	miRNA	ZNF268	hsa-miR-181a-5p	0.919297
Methylation	miRNA	ZNF268	hsa-miR-181b-5p	0.939121
Methylation	miRNA	ZNF280B	hsa-miR-17-5p	-0.77974
Methylation	miRNA	ZNF280B	hsa-miR-20a-5p	-0.826651
Methylation	miRNA	ZNF426	hsa-miR-181a-5p	0.902849
Methylation	miRNA	ZNF507	hsa-miR-30d-5p	0.646173
Methylation	miRNA	ZNF521	hsa-miR-19b-3p	-0.669995
Methylation	miRNA	ZNF608	hsa-miR-26a-5p	-0.862648
Methylation	miRNA	ZNF608	hsa-miR-26b-5p	-0.801191
Methylation	miRNA	ZNF622	hsa-miR-15b-5p	-0.729456
Methylation	miRNA	ZNF622	hsa-miR-424-5p	0.717413
Methylation	miRNA	ZNF644	hsa-let-7e-5p	-0.805446
Methylation	miRNA	ZNF644	hsa-miR-98-5p	-0.743252
Methylation	miRNA	ZNF800	hsa-miR-128-3p	-0.814593
Methylation	miRNA	ZNF800	hsa-miR-130a-3p	-0.706398
Methylation	miRNA	ZNF800	hsa-miR-454-3p	-0.747046
Methylation	miRNA	ZNF800	hsa-miR-93-5p	-0.867364
Methylation	miRNA	ZNRF2	hsa-miR-16-5p	-0.758064
Methylation	miRNA	ZNRF3	hsa-miR-424-5p	-0.798691
Methylation	RNA	AASS	ENSG00000008311	-0.736064
Methylation	RNA	ABCA7	ENSG00000064687	0.708669
Methylation	RNA	ABHD6	ENSG00000163686	0.721088
Methylation	RNA	ABHD8	ENSG00000127220	0.753725
Methylation	RNA	ABLIM1	ENSG00000099204	-0.812235
Methylation	RNA	ACACB	ENSG00000076555	0.701939
Methylation	RNA	ACAT1	ENSG00000075239	0.764279
Methylation	RNA	ACAT2	ENSG00000120437	-0.678878
Methylation	RNA	ACOT7	ENSG00000097021	0.741234
Methylation	RNA	ACP5	ENSG00000102575	-0.876857
Methylation	RNA	ACSL3	ENSG00000123983	-0.703422
Methylation	RNA	ACSS2	ENSG00000131069	0.823231
Methylation	RNA	ACTA2-AS1	ENSG00000180139	-0.743212
Methylation	RNA	ACTL6A	ENSG00000136518	0.759666
Methylation	RNA	ACTR1B	ENSG00000115073	0.788716
Methylation	RNA	ADAM19	ENSG00000135074	0.825514
Methylation	RNA	ADAM8	ENSG00000151651	0.703117
Methylation	RNA	ADAMTS16	ENSG00000145536	-0.848518
Methylation	RNA	ADCY1	ENSG00000164742	0.923242
Methylation	RNA	ADGRE2	ENSG00000127507	-0.809912
Methylation	RNA	ADGRG1	ENSG00000205336	0.956461
Methylation	RNA	ADK	ENSG00000156110	-0.75697
Methylation	RNA	ADO	ENSG00000181915	0.804836
Methylation	RNA	ADORA2A-AS1	ENSG00000178803	-0.681596
Methylation	RNA	ADPRH	ENSG00000144843	-0.824796
Methylation	RNA	AFMID	ENSG00000183077	-0.879913
Methylation	RNA	AGPAT4	ENSG00000026652	0.892102
Methylation	RNA	AHR	ENSG00000106546	0.673648
Methylation	RNA	AIFM2	ENSG00000042286	-0.734434
Methylation	RNA	AIM2	ENSG00000163568	-0.843491
Methylation	RNA	AK4	ENSG00000162433	-0.83485
Methylation	RNA	AKAP12	ENSG00000131016	-0.656364
Methylation	RNA	ALAS1	ENSG00000023330	-0.752162
Methylation	RNA	ALCAM	ENSG00000170017	0.818319
Methylation	RNA	ALDH7A1	ENSG00000164904	-0.708641
Methylation	RNA	ALDOA	ENSG00000149925	0.746986
Methylation	RNA	ALKBH2	ENSG00000189046	-0.737394
Methylation	RNA	ALPK2	ENSG00000198796	0.820572
Methylation	RNA	AMFR	ENSG00000159461	-0.814702
Methylation	RNA	AMPD3	ENSG00000133805	0.798742
Methylation	RNA	ANK1	ENSG00000029534	0.650938
Methylation	RNA	ANKRD28	ENSG00000206560	-0.778632
Methylation	RNA	ANKRD44	ENSG00000065413	-0.713082
Methylation	RNA	ANO5	ENSG00000171714	-0.78405
Methylation	RNA	ANP32B	ENSG00000136938	-0.761509
Methylation	RNA	AOC3	ENSG00000131471	0.794802
Methylation	RNA	AP3M2	ENSG00000070718	-0.777427
Methylation	RNA	APOBEC3H	ENSG00000100298	0.869284
Methylation	RNA	APP	ENSG00000142192	0.908832
Methylation	RNA	ARAP1	ENSG00000186635	0.794259
Methylation	RNA	ARF6	ENSG00000165527	-0.808666
Methylation	RNA	ARFGAP3	ENSG00000242247	0.789791
Methylation	RNA	ARHGAP17	ENSG00000140750	-0.735398
Methylation	RNA	ARHGAP25	ENSG00000163219	-0.885428
Methylation	RNA	ARHGAP27	ENSG00000159314	0.715557
Methylation	RNA	ARHGEF10L	ENSG00000074964	0.869789
Methylation	RNA	ARHGEF11	ENSG00000132694	-0.782514
Methylation	RNA	ARHGEF28	ENSG00000214944	0.756869
Methylation	RNA	ARL2	ENSG00000213465	-0.703364
Methylation	RNA	ARRB1	ENSG00000137486	-0.817244
Methylation	RNA	ASAH2B	ENSG00000204147	-0.751038
Methylation	RNA	ASB2	ENSG00000100628	0.886746
Methylation	RNA	ASPH	ENSG00000198363	0.735053
Methylation	RNA	ATG9A	ENSG00000198925	0.736624
Methylation	RNA	ATP1A1	ENSG00000163399	-0.867579
Methylation	RNA	AURKA	ENSG00000087586	-0.783842
Methylation	RNA	B4GALT1	ENSG00000086062	-0.859166
Methylation	RNA	BAIAP2L1	ENSG00000006453	0.742348
Methylation	RNA	BANK1	ENSG00000153064	0.877963
Methylation	RNA	BAZ2B	ENSG00000123636	-0.756003
Methylation	RNA	BBS5	ENSG00000163093	-0.865307
Methylation	RNA	BCAR3	ENSG00000137936	-0.862633
Methylation	RNA	BCAS1	ENSG00000064787	0.881736
Methylation	RNA	BCAS4	ENSG00000124243	-0.752627
Methylation	RNA	BCAT1	ENSG00000060982	-0.930483
Methylation	RNA	BHLHE22	ENSG00000180828	-0.718203
Methylation	RNA	BIK	ENSG00000100290	-0.928502
Methylation	RNA	BIN2	ENSG00000110934	-0.764769
Methylation	RNA	BIRC7	ENSG00000101197	-0.719773
Methylation	RNA	BLNK	ENSG00000095585	-0.737293
Methylation	RNA	BMF	ENSG00000104081	0.761347
Methylation	RNA	BMI1	ENSG00000168283	-0.785643
Methylation	RNA	BNIP3L	ENSG00000104765	0.820221
Methylation	RNA	BOD1	ENSG00000145919	0.748477
Methylation	RNA	BRCA2	ENSG00000139618	0.753479
Methylation	RNA	BTF3	ENSG00000145741	0.693618
Methylation	RNA	BTLA	ENSG00000186265	-0.854877
Methylation	RNA	BUB1B	ENSG00000156970	-0.676688
Methylation	RNA	C16orf54	ENSG00000185905	-0.812185
Methylation	RNA	C17orf49	ENSG00000258315	0.75596
Methylation	RNA	C17orf58	ENSG00000186665	-0.745634
Methylation	RNA	C18orf54	ENSG00000166845	-0.739104
Methylation	RNA	C1orf115	ENSG00000162817	0.924453
Methylation	RNA	C1orf162	ENSG00000143110	0.776371
Methylation	RNA	C1orf198	ENSG00000119280	0.815097
Methylation	RNA	C1QL3	ENSG00000165985	-0.941335
Methylation	RNA	C20orf27	ENSG00000101220	-0.758801
Methylation	RNA	C2orf76	ENSG00000186132	-0.783767
Methylation	RNA	C4BPB	ENSG00000123843	0.809403
Methylation	RNA	CAB39L	ENSG00000102547	-0.805266
Methylation	RNA	CACNA1D	ENSG00000157388	0.725589
Methylation	RNA	CADM1	ENSG00000182985	-0.649545
Methylation	RNA	CAMK1D	ENSG00000183049	-0.745271
Methylation	RNA	CAMKK1	ENSG00000004660	-0.781822
Methylation	RNA	CAMLG	ENSG00000164615	-0.733312
Methylation	RNA	CAMSAP1	ENSG00000130559	-0.833005
Methylation	RNA	CAPG	ENSG00000042493	-0.846577
Methylation	RNA	CAPN1	ENSG00000014216	0.834915
Methylation	RNA	CARD6	ENSG00000132357	-0.720041
Methylation	RNA	CASP6	ENSG00000138794	-0.82563
Methylation	RNA	CAV1	ENSG00000105974	-0.789788
Methylation	RNA	CC2D2A	ENSG00000048342	-0.756174
Methylation	RNA	CCDC126	ENSG00000169193	0.781332
Methylation	RNA	CCDC15	ENSG00000149548	0.773702
Methylation	RNA	CCDC152	ENSG00000198865	-0.963727
Methylation	RNA	CCDC167	ENSG00000198937	0.751287
Methylation	RNA	CCDC17	ENSG00000159588	0.709297
Methylation	RNA	CCDC28B	ENSG00000160050	0.70199
Methylation	RNA	CCDC78	ENSG00000162004	-0.758934
Methylation	RNA	CCDC85B	ENSG00000175602	-0.793535
Methylation	RNA	CCDC85C	ENSG00000205476	0.751276
Methylation	RNA	CCDC88B	ENSG00000168071	0.854996
Methylation	RNA	CCDC9	ENSG00000105321	0.763604
Methylation	RNA	CCHCR1	ENSG00000204536	-0.800337
Methylation	RNA	CCL22	ENSG00000102962	0.961364
Methylation	RNA	CCNB1	ENSG00000134057	0.697486
Methylation	RNA	CCND3	ENSG00000112576	-0.718785
Methylation	RNA	CCR7	ENSG00000126353	0.639212
Methylation	RNA	CCS	ENSG00000173992	-0.7683
Methylation	RNA	CCSER1	ENSG00000184305	0.737318
Methylation	RNA	CD22	ENSG00000012124	0.859976
Methylation	RNA	CD226	ENSG00000150637	0.894244
Methylation	RNA	CD244	ENSG00000122223	-0.827135
Methylation	RNA	CD38	ENSG00000004468	-0.855332
Methylation	RNA	CD47	ENSG00000196776	-0.512047
Methylation	RNA	CD59	ENSG00000085063	-0.795409
Methylation	RNA	CD70	ENSG00000125726	0.676033
Methylation	RNA	CD82	ENSG00000085117	0.908251
Methylation	RNA	CD86	ENSG00000114013	-0.772523
Methylation	RNA	CD9	ENSG00000010278	-0.646727
Methylation	RNA	CDC16	ENSG00000130177	-0.777627
Methylation	RNA	CDCA7L	ENSG00000164649	-0.769492
Methylation	RNA	CDK5RAP3	ENSG00000108465	-0.748274
Methylation	RNA	CDT1	ENSG00000167513	0.758979
Methylation	RNA	CDYL2	ENSG00000166446	0.857691
Methylation	RNA	CEBPG	ENSG00000153879	-0.735969
Methylation	RNA	CENPN	ENSG00000166451	0.739651
Methylation	RNA	CEP104	ENSG00000116198	0.720727
Methylation	RNA	CEP128	ENSG00000100629	0.935287
Methylation	RNA	CEP152	ENSG00000103995	0.780701
Methylation	RNA	CERS6	ENSG00000172292	0.735254
Methylation	RNA	CES4A	ENSG00000172824	-0.735085
Methylation	RNA	CETP	ENSG00000087237	-0.851091
Methylation	RNA	CFLAR	ENSG00000003402	0.727799
Methylation	RNA	CGN	ENSG00000143375	-0.710718
Methylation	RNA	CHFR	ENSG00000072609	0.724538
Methylation	RNA	CHIT1	ENSG00000133063	0.789997
Methylation	RNA	CHMP4B	ENSG00000101421	0.872188
Methylation	RNA	CHPT1	ENSG00000111666	0.803516
Methylation	RNA	CHST3	ENSG00000122863	-0.799324
Methylation	RNA	CIDEB	ENSG00000136305	0.730894
Methylation	RNA	CKB	ENSG00000166165	-0.869298
Methylation	RNA	CLIP1	ENSG00000130779	-0.804421
Methylation	RNA	CLNK	ENSG00000109684	-0.508833
Methylation	RNA	CLSTN3	ENSG00000139182	0.772653
Methylation	RNA	CMBL	ENSG00000164237	-0.789677
Methylation	RNA	CMKLR1	ENSG00000174600	-0.93416
Methylation	RNA	CNIH4	ENSG00000143771	0.709399
Methylation	RNA	CNKSR1	ENSG00000142675	-0.801183
Methylation	RNA	CNN3	ENSG00000117519	-0.51586
Methylation	RNA	CNNM1	ENSG00000119946	0.845643
Methylation	RNA	COCH	ENSG00000100473	-0.892357
Methylation	RNA	COL9A3	ENSG00000092758	-0.750628
Methylation	RNA	COLEC12	ENSG00000158270	-0.808601
Methylation	RNA	COLGALT1	ENSG00000130309	-0.732302
Methylation	RNA	COTL1	ENSG00000103187	-0.714061
Methylation	RNA	CPD	ENSG00000108582	0.78796
Methylation	RNA	CPPED1	ENSG00000103381	-0.691006
Methylation	RNA	CPS1	ENSG00000021826	-0.779148
Methylation	RNA	CPT1B	ENSG00000205560	0.843318
Methylation	RNA	CPXM1	ENSG00000088882	-0.832857
Methylation	RNA	CR1L	ENSG00000197721	-0.831011
Methylation	RNA	CROCC	ENSG00000058453	-0.893002
Methylation	RNA	CRTC1	ENSG00000105662	0.745746
Methylation	RNA	CSNK1E	ENSG00000213923	0.758032
Methylation	RNA	CSNK2A3	ENSG00000254598	0.741025
Methylation	RNA	CST3	ENSG00000101439	0.865819
Methylation	RNA	CTBS	ENSG00000117151	0.781899
Methylation	RNA	CTNNA2	ENSG00000066032	0.678104
Methylation	RNA	CYP7B1	ENSG00000172817	0.696386
Methylation	RNA	DAAM1	ENSG00000100592	0.675901
Methylation	RNA	DAPP1	ENSG00000070190	-0.773782
Methylation	RNA	DAZAP2	ENSG00000183283	0.871039
Methylation	RNA	DBNDD1	ENSG00000003249	0.658846
Methylation	RNA	DBT	ENSG00000137992	-0.750978
Methylation	RNA	DCAF17	ENSG00000115827	-0.769911
Methylation	RNA	DCAF5	ENSG00000139990	0.723576
Methylation	RNA	DCBLD2	ENSG00000057019	0.818872
Methylation	RNA	DCHS2	ENSG00000197410	0.726459
Methylation	RNA	DDX58	ENSG00000107201	-0.800422
Methylation	RNA	DENND1A	ENSG00000119522	0.798621
Methylation	RNA	DENND1B	ENSG00000213047	-0.768727
Methylation	RNA	DEPDC1B	ENSG00000035499	-0.716235
Methylation	RNA	DGKD	ENSG00000077044	-0.881399
Methylation	RNA	DIMT1	ENSG00000086189	-0.842592
Methylation	RNA	DIP2A	ENSG00000160305	0.892876
Methylation	RNA	DIP2B	ENSG00000066084	0.732374
Methylation	RNA	DLEC1	ENSG00000008226	0.73083
Methylation	RNA	DLEU2	ENSG00000231607	-0.868639
Methylation	RNA	DLGAP5	ENSG00000126787	0.873622
Methylation	RNA	DMC1	ENSG00000100206	-0.660363
Methylation	RNA	DMXL2	ENSG00000104093	-0.643832
Methylation	RNA	DNA2	ENSG00000138346	0.746699
Methylation	RNA	DNAH17	ENSG00000187775	0.869438
Methylation	RNA	DNAJA1	ENSG00000086061	-0.738362
Methylation	RNA	DNAJA3	ENSG00000103423	-0.744237
Methylation	RNA	DNAJB1	ENSG00000132002	-0.768807
Methylation	RNA	DNAJB11	ENSG00000090520	-0.750881
Methylation	RNA	DNAJB2	ENSG00000135924	0.717253
Methylation	RNA	DNAJC1	ENSG00000136770	-0.767635
Methylation	RNA	DNAJC4	ENSG00000110011	0.800804
Methylation	RNA	DNAJC6	ENSG00000116675	-0.731296
Methylation	RNA	DNMBP	ENSG00000107554	0.70997
Methylation	RNA	DNMT1	ENSG00000130816	0.752066
Methylation	RNA	DOCK8	ENSG00000107099	-0.848617
Methylation	RNA	DOK2	ENSG00000147443	0.77432
Methylation	RNA	DOK3	ENSG00000146094	-0.826973
Methylation	RNA	DPP4	ENSG00000197635	0.682166
Methylation	RNA	DPP7	ENSG00000176978	0.772176
Methylation	RNA	DPYD	ENSG00000188641	0.950174
Methylation	RNA	DSG2	ENSG00000046604	-0.855098
Methylation	RNA	DSTN	ENSG00000125868	0.713025
Methylation	RNA	DTL	ENSG00000143476	-0.693302
Methylation	RNA	DTNB	ENSG00000138101	0.76678
Methylation	RNA	DTX3L	ENSG00000163840	0.79425
Methylation	RNA	DTX4	ENSG00000110042	0.753224
Methylation	RNA	DUS3L	ENSG00000141994	-0.746628
Methylation	RNA	DUSP14	ENSG00000276023	-0.690546
Methylation	RNA	DUSP23	ENSG00000158716	-0.774973
Methylation	RNA	DUSP7	ENSG00000164086	0.778
Methylation	RNA	E2F8	ENSG00000129173	-0.760594
Methylation	RNA	EDEM2	ENSG00000088298	0.83015
Methylation	RNA	EEF1A2	ENSG00000101210	0.744859
Methylation	RNA	EFCAB12	ENSG00000172771	0.687135
Methylation	RNA	EFCAB13	ENSG00000178852	-0.85191
Methylation	RNA	EHD1	ENSG00000110047	0.768664
Methylation	RNA	EHD4-AS1	ENSG00000259883	0.728376
Methylation	RNA	EHHADH	ENSG00000113790	-0.68914
Methylation	RNA	EIF2S1	ENSG00000134001	-0.739631
Methylation	RNA	EIF4E3	ENSG00000163412	0.892036
Methylation	RNA	EIF4G1	ENSG00000114867	0.817992
Methylation	RNA	ELAC2	ENSG00000006744	-0.758363
Methylation	RNA	EMG1	ENSG00000126749	-0.734365
Methylation	RNA	EMX1	ENSG00000135638	0.66609
Methylation	RNA	ENGASE	ENSG00000167280	-0.836433
Methylation	RNA	ENOX1	ENSG00000120658	0.746932
Methylation	RNA	ENTPD1	ENSG00000138185	-0.757492
Methylation	RNA	ENTPD2	ENSG00000054179	-0.660269
Methylation	RNA	EPB41L2	ENSG00000079819	0.868684
Methylation	RNA	EPHB1	ENSG00000154928	0.905914
Methylation	RNA	EPM2A	ENSG00000112425	0.780859
Methylation	RNA	EPN1	ENSG00000063245	0.844775
Methylation	RNA	EPS8	ENSG00000151491	0.769354
Methylation	RNA	ERAP2	ENSG00000164308	0.70131
Methylation	RNA	ERMN	ENSG00000136541	0.692652
Methylation	RNA	ERP44	ENSG00000023318	-0.786169
Methylation	RNA	ESCO2	ENSG00000171320	0.742617
Methylation	RNA	ESPNL	ENSG00000144488	-0.700784
Methylation	RNA	ETS2	ENSG00000157557	-0.782534
Methylation	RNA	ETV5	ENSG00000244405	-0.77906
Methylation	RNA	ETV7	ENSG00000010030	-0.828798
Methylation	RNA	EVC	ENSG00000072840	-0.727595
Methylation	RNA	EVI5	ENSG00000067208	0.784816
Methylation	RNA	EXD2	ENSG00000081177	0.78232
Methylation	RNA	EXD3	ENSG00000187609	0.70781
Methylation	RNA	EXOC6	ENSG00000138190	0.832349
Methylation	RNA	EXOSC10	ENSG00000171824	0.771672
Methylation	RNA	EXT1	ENSG00000182197	0.785768
Methylation	RNA	EYA3	ENSG00000158161	-0.778737
Methylation	RNA	F11R	ENSG00000158769	0.71638
Methylation	RNA	FABP3	ENSG00000121769	-0.765274
Methylation	RNA	FABP5	ENSG00000164687	-0.841663
Methylation	RNA	FAH	ENSG00000103876	0.745447
Methylation	RNA	FAIM	ENSG00000158234	0.830218
Methylation	RNA	FAM102B	ENSG00000162636	-0.785546
Methylation	RNA	FAM114A1	ENSG00000197712	0.703574
Methylation	RNA	FAM13A	ENSG00000138640	0.844889
Methylation	RNA	FAM168A	ENSG00000054965	0.948428
Methylation	RNA	FAM169A	ENSG00000198780	0.788294
Methylation	RNA	FAM172A	ENSG00000113391	0.728381
Methylation	RNA	FAM174B	ENSG00000185442	-0.846811
Methylation	RNA	FAM189A1	ENSG00000104059	-0.841514
Methylation	RNA	FAM200A	ENSG00000221909	-0.712941
Methylation	RNA	FAM214A	ENSG00000047346	0.747338
Methylation	RNA	FAM24B	ENSG00000213185	-0.686342
Methylation	RNA	FAM81A	ENSG00000157470	0.507039
Methylation	RNA	FAM83D	ENSG00000101447	0.725204
Methylation	RNA	FANCI	ENSG00000140525	-0.839379
Methylation	RNA	FARP2	ENSG00000006607	0.757831
Methylation	RNA	FASTKD3	ENSG00000124279	0.755806
Methylation	RNA	FBN1	ENSG00000166147	-0.82921
Methylation	RNA	FBXL20	ENSG00000108306	-0.75207
Methylation	RNA	FBXL5	ENSG00000118564	0.730646
Methylation	RNA	FBXO3	ENSG00000110429	0.735212
Methylation	RNA	FCGR2A	ENSG00000143226	0.891232
Methylation	RNA	FCRLA	ENSG00000132185	0.690266
Methylation	RNA	FGFR1	ENSG00000077782	-0.817753
Methylation	RNA	FGR	ENSG00000000938	0.781223
Methylation	RNA	FILIP1	ENSG00000118407	-0.730403
Methylation	RNA	FKBP4	ENSG00000004478	-0.807003
Methylation	RNA	FLNB	ENSG00000136068	-0.729581
Methylation	RNA	FLOT1	ENSG00000137312	-0.794368
Methylation	RNA	FLT1	ENSG00000102755	0.541165
Methylation	RNA	FLVCR2	ENSG00000119686	0.79872
Methylation	RNA	FLYWCH1	ENSG00000059122	-0.832416
Methylation	RNA	FMNL2	ENSG00000157827	0.728651
Methylation	RNA	FNDC3B	ENSG00000075420	-0.878095
Methylation	RNA	FNTA	ENSG00000168522	-0.7874
Methylation	RNA	FOSL1	ENSG00000175592	0.795756
Methylation	RNA	FOXD2-AS1	ENSG00000237424	0.669657
Methylation	RNA	FOXP1	ENSG00000114861	0.766468
Methylation	RNA	FRAT2	ENSG00000181274	-0.667462
Methylation	RNA	FRK	ENSG00000111816	-0.950488
Methylation	RNA	FRRS1	ENSG00000156869	0.781106
Methylation	RNA	FSBP	ENSG00000265817	0.823577
Methylation	RNA	FSIP1	ENSG00000150667	0.878596
Methylation	RNA	FUT1	ENSG00000174951	0.674398
Methylation	RNA	FUT8	ENSG00000033170	0.732122
Methylation	RNA	FXYD5	ENSG00000089327	0.777974
Methylation	RNA	G0S2	ENSG00000123689	-0.890273
Methylation	RNA	GALE	ENSG00000117308	-0.881188
Methylation	RNA	GALM	ENSG00000143891	-0.8556
Methylation	RNA	GALNT18	ENSG00000110328	0.769059
Methylation	RNA	GALNT7	ENSG00000109586	-0.822761
Methylation	RNA	GAMT	ENSG00000130005	-0.707848
Methylation	RNA	GANAB	ENSG00000089597	-0.70825
Methylation	RNA	GAPDH	ENSG00000111640	0.685276
Methylation	RNA	GAS7	ENSG00000007237	0.909295
Methylation	RNA	GATA3	ENSG00000107485	-0.971941
Methylation	RNA	GBAP1	ENSG00000160766	-0.728609
Methylation	RNA	GBP2	ENSG00000162645	-0.508137
Methylation	RNA	GCN1	ENSG00000089154	-0.75294
Methylation	RNA	GDAP1	ENSG00000104381	-0.711909
Methylation	RNA	GDPD5	ENSG00000158555	-0.657753
Methylation	RNA	GFI1	ENSG00000162676	0.74805
Methylation	RNA	GFOD1	ENSG00000145990	-0.687888
Methylation	RNA	GGT1	ENSG00000100031	-0.742891
Methylation	RNA	GIMAP6	ENSG00000133561	-0.758042
Methylation	RNA	GIMAP8	ENSG00000171115	-0.702761
Methylation	RNA	GINS1	ENSG00000101003	-0.799268
Methylation	RNA	GINS2	ENSG00000131153	0.871622
Methylation	RNA	GLB1L	ENSG00000163521	0.730807
Methylation	RNA	GLIPR2	ENSG00000122694	-0.740247
Methylation	RNA	GLIS3	ENSG00000107249	0.885777
Methylation	RNA	GLRX	ENSG00000173221	0.752993
Methylation	RNA	GLRX3	ENSG00000108010	-0.66841
Methylation	RNA	GLS2	ENSG00000135423	-0.859452
Methylation	RNA	GLT1D1	ENSG00000151948	0.831983
Methylation	RNA	GLUL	ENSG00000135821	-0.943292
Methylation	RNA	GMEB1	ENSG00000162419	0.813949
Methylation	RNA	GMIP	ENSG00000089639	-0.723706
Methylation	RNA	GMPR	ENSG00000137198	0.671119
Methylation	RNA	GNB4	ENSG00000114450	-0.817877
Methylation	RNA	GNG11	ENSG00000127920	-0.869808
Methylation	RNA	GNPTAB	ENSG00000111670	0.830683
Methylation	RNA	GOLM1	ENSG00000135052	0.879085
Methylation	RNA	GORAB	ENSG00000120370	0.720929
Methylation	RNA	GOSR1	ENSG00000108587	-0.776748
Methylation	RNA	GPATCH4	ENSG00000160818	-0.747721
Methylation	RNA	GPLD1	ENSG00000112293	0.82677
Methylation	RNA	GPR15	ENSG00000154165	-0.691977
Methylation	RNA	GPR157	ENSG00000180758	0.76593
Methylation	RNA	GPR52	ENSG00000203737	0.680125
Methylation	RNA	GPRC5A	ENSG00000013588	0.679105
Methylation	RNA	GPRC5C	ENSG00000170412	-0.873361
Methylation	RNA	GRAMD1C	ENSG00000178075	-0.723522
Methylation	RNA	GRHPR	ENSG00000137106	0.696539
Methylation	RNA	GRIA1	ENSG00000155511	-0.768972
Methylation	RNA	GRIK4	ENSG00000149403	0.924433
Methylation	RNA	GRPEL1	ENSG00000109519	-0.727922
Methylation	RNA	GSAP	ENSG00000186088	-0.729084
Methylation	RNA	GSN	ENSG00000148180	-0.695525
Methylation	RNA	GSTM3	ENSG00000134202	0.788958
Methylation	RNA	GSTP1	ENSG00000084207	0.762913
Methylation	RNA	HADHB	ENSG00000138029	-0.719758
Methylation	RNA	HBEGF	ENSG00000113070	0.911604
Methylation	RNA	HECA	ENSG00000112406	-0.812797
Methylation	RNA	HECTD2	ENSG00000165338	-0.828915
Methylation	RNA	HERC6	ENSG00000138642	0.751313
Methylation	RNA	HEXIM1	ENSG00000186834	0.892263
Methylation	RNA	HEY1	ENSG00000164683	0.817083
Methylation	RNA	HID1	ENSG00000167861	-0.971236
Methylation	RNA	HK2	ENSG00000159399	0.898147
Methylation	RNA	HLA-DQA2	ENSG00000237541	-0.725118
Methylation	RNA	HMCES	ENSG00000183624	-0.843315
Methylation	RNA	HMSD	ENSG00000221887	0.700266
Methylation	RNA	HNF1B	ENSG00000275410	0.844043
Methylation	RNA	HOXB9	ENSG00000170689	-0.822004
Methylation	RNA	HOXC4	ENSG00000198353	-0.895092
Methylation	RNA	HPCAL1	ENSG00000115756	-0.767696
Methylation	RNA	HS1BP3	ENSG00000118960	0.827555
Methylation	RNA	HSD17B11	ENSG00000198189	0.74102
Methylation	RNA	HSF4	ENSG00000102878	-0.828816
Methylation	RNA	HSP90AB1	ENSG00000096384	0.722618
Methylation	RNA	HSP90B2P	ENSG00000259706	0.731579
Methylation	RNA	HSPA12A	ENSG00000165868	-0.86729
Methylation	RNA	HSPA14	ENSG00000187522	0.791888
Methylation	RNA	HSPA4L	ENSG00000164070	0.744768
Methylation	RNA	HSPB1	ENSG00000106211	-0.880489
Methylation	RNA	HSPG2	ENSG00000142798	-0.703361
Methylation	RNA	HYAL2	ENSG00000068001	-0.734578
Methylation	RNA	HYI	ENSG00000178922	-0.698124
Methylation	RNA	IER5	ENSG00000162783	-0.672769
Methylation	RNA	IFI44	ENSG00000137965	-0.818285
Methylation	RNA	IFI6	ENSG00000126709	-0.706176
Methylation	RNA	IFITM3	ENSG00000142089	0.929703
Methylation	RNA	IFNGR1	ENSG00000027697	0.728961
Methylation	RNA	IFT172	ENSG00000138002	-0.724002
Methylation	RNA	IGF2R	ENSG00000197081	-0.752088
Methylation	RNA	IGSF3	ENSG00000143061	-0.841932
Methylation	RNA	IL15RA	ENSG00000134470	0.704399
Methylation	RNA	IL21R	ENSG00000103522	-0.730884
Methylation	RNA	IL23A	ENSG00000110944	0.653027
Methylation	RNA	IL2RB	ENSG00000100385	-0.744742
Methylation	RNA	IMPACT	ENSG00000154059	-0.807031
Methylation	RNA	ING3	ENSG00000071243	-0.732596
Methylation	RNA	INO80	ENSG00000128908	0.8035
Methylation	RNA	INPP5F	ENSG00000198825	0.824153
Methylation	RNA	INSIG2	ENSG00000125629	0.76224
Methylation	RNA	INSR	ENSG00000171105	-0.793935
Methylation	RNA	IQGAP2	ENSG00000145703	-0.831732
Methylation	RNA	IQSEC1	ENSG00000144711	-0.785525
Methylation	RNA	IRAK3	ENSG00000090376	0.680359
Methylation	RNA	IRF1	ENSG00000125347	0.67527
Methylation	RNA	ISG20	ENSG00000172183	-0.726452
Methylation	RNA	ISYNA1	ENSG00000105655	0.7303
Methylation	RNA	ITGA5	ENSG00000161638	-0.645655
Methylation	RNA	ITGAE	ENSG00000083457	0.748613
Methylation	RNA	ITGB2	ENSG00000160255	-0.831242
Methylation	RNA	ITGB7	ENSG00000139626	0.769621
Methylation	RNA	ITPR2	ENSG00000123104	0.688594
Methylation	RNA	IVD	ENSG00000128928	0.787899
Methylation	RNA	JAM2	ENSG00000154721	0.736506
Methylation	RNA	JOSD1	ENSG00000100221	-0.781499
Methylation	RNA	JUP	ENSG00000173801	-0.683442
Methylation	RNA	KAT2B	ENSG00000114166	-0.808582
Methylation	RNA	KBTBD8	ENSG00000163376	-0.794433
Methylation	RNA	KCNA3	ENSG00000177272	-0.69546
Methylation	RNA	KCNIP2	ENSG00000120049	-0.859671
Methylation	RNA	KCNMB3	ENSG00000171121	-0.726125
Methylation	RNA	KCNN4	ENSG00000104783	0.777233
Methylation	RNA	KCNQ1OT1	ENSG00000269821	0.737984
Methylation	RNA	KCTD1	ENSG00000134504	-0.762399
Methylation	RNA	KDM5B	ENSG00000117139	-0.900497
Methylation	RNA	KHDRBS1	ENSG00000121774	-0.760005
Methylation	RNA	KHSRP	ENSG00000088247	0.75341
Methylation	RNA	KIAA0930	ENSG00000100364	-0.656452
Methylation	RNA	KIAA1217	ENSG00000120549	0.974405
Methylation	RNA	KIAA1549L	ENSG00000110427	0.776477
Methylation	RNA	KIF13A	ENSG00000137177	-0.736333
Methylation	RNA	KIF15	ENSG00000163808	-0.845013
Methylation	RNA	KIF18B	ENSG00000186185	0.929003
Methylation	RNA	KIF1A	ENSG00000130294	-0.84308
Methylation	RNA	KIF24	ENSG00000186638	-0.802613
Methylation	RNA	KIF3A	ENSG00000131437	-0.724354
Methylation	RNA	KIF5C	ENSG00000168280	0.782433
Methylation	RNA	KIF7	ENSG00000166813	0.857262
Methylation	RNA	KIFC1	ENSG00000237649	0.940698
Methylation	RNA	KLB	ENSG00000134962	-0.798309
Methylation	RNA	KLF11	ENSG00000172059	-0.961761
Methylation	RNA	KLHDC7B	ENSG00000130487	-0.826079
Methylation	RNA	KLHL2	ENSG00000109466	0.792564
Methylation	RNA	KLHL25	ENSG00000183655	0.70273
Methylation	RNA	KLK1	ENSG00000167748	0.929661
Methylation	RNA	KPTN	ENSG00000118162	-0.776157
Methylation	RNA	KRBA1	ENSG00000133619	0.789752
Methylation	RNA	L3MBTL2	ENSG00000100395	0.863121
Methylation	RNA	L3MBTL3	ENSG00000198945	0.803733
Methylation	RNA	LACC1	ENSG00000179630	0.808065
Methylation	RNA	LACTB	ENSG00000103642	0.814126
Methylation	RNA	LAG3	ENSG00000089692	-0.73465
Methylation	RNA	LAMA5	ENSG00000130702	-0.673282
Methylation	RNA	LAMB1	ENSG00000091136	-0.775545
Methylation	RNA	LAMB3	ENSG00000196878	0.795544
Methylation	RNA	LAMP3	ENSG00000078081	0.783251
Methylation	RNA	LAMP5	ENSG00000125869	-0.822728
Methylation	RNA	LAPTM5	ENSG00000162511	-0.720519
Methylation	RNA	LAX1	ENSG00000122188	-0.797152
Methylation	RNA	LBX2	ENSG00000179528	-0.822231
Methylation	RNA	LCAT	ENSG00000213398	0.763077
Methylation	RNA	LCK	ENSG00000182866	-0.628785
Methylation	RNA	LDHA	ENSG00000134333	0.756896
Methylation	RNA	LDLR	ENSG00000130164	0.767195
Methylation	RNA	LEF1	ENSG00000138795	0.715648
Methylation	RNA	LETM1	ENSG00000168924	0.700961
Methylation	RNA	LGALS3BP	ENSG00000108679	-0.827071
Methylation	RNA	LGMN	ENSG00000100600	-0.935277
Methylation	RNA	LHPP	ENSG00000107902	-0.700852
Methylation	RNA	LIAS	ENSG00000121897	-0.733376
Methylation	RNA	LILRA2	ENSG00000239998	-0.821268
Methylation	RNA	LILRA4	ENSG00000239961	-0.90069
Methylation	RNA	LIMK1	ENSG00000106683	0.71859
Methylation	RNA	LIN7A	ENSG00000111052	-0.501639
Methylation	RNA	LIN9	ENSG00000183814	-0.819057
Methylation	RNA	LINC00624	ENSG00000278811	-0.723642
Methylation	RNA	LINGO3	ENSG00000220008	0.88826
Methylation	RNA	LIPG	ENSG00000101670	-0.688189
Methylation	RNA	LIPH	ENSG00000163898	-0.901944
Methylation	RNA	LITAF	ENSG00000189067	0.748783
Methylation	RNA	LLGL1	ENSG00000131899	0.76685
Methylation	RNA	LMBR1L	ENSG00000139636	-0.728603
Methylation	RNA	LMCD1	ENSG00000071282	0.724779
Methylation	RNA	LMO2	ENSG00000135363	-0.77458
Methylation	RNA	LMO3	ENSG00000048540	-0.86872
Methylation	RNA	LMO7	ENSG00000136153	0.89592
Methylation	RNA	LONP2	ENSG00000102910	0.739928
Methylation	RNA	LOXL3	ENSG00000115318	-0.803093
Methylation	RNA	LPAR5	ENSG00000184574	-0.737386
Methylation	RNA	LPCAT3	ENSG00000111684	-0.824592
Methylation	RNA	LPGAT1	ENSG00000123684	-0.868218
Methylation	RNA	LPIN2	ENSG00000101577	0.71142
Methylation	RNA	LPXN	ENSG00000110031	0.812194
Methylation	RNA	LRCH3	ENSG00000186001	-0.741415
Methylation	RNA	LRP5	ENSG00000162337	-0.767224
Methylation	RNA	LRP5L	ENSG00000100068	0.727602
Methylation	RNA	LRRC14	ENSG00000160959	-0.748061
Methylation	RNA	LRRC4C	ENSG00000148948	0.71295
Methylation	RNA	LRRC8C	ENSG00000171488	-0.962828
Methylation	RNA	LSAMP	ENSG00000185565	-0.683962
Methylation	RNA	LST1	ENSG00000204482	0.795552
Methylation	RNA	LTBP3	ENSG00000168056	0.710089
Methylation	RNA	LTBP4	ENSG00000090006	-0.770613
Methylation	RNA	LTBR	ENSG00000111321	-0.705281
Methylation	RNA	LYPLAL1	ENSG00000143353	-0.76589
Methylation	RNA	LZTFL1	ENSG00000163818	-0.760082
Methylation	RNA	MACF1	ENSG00000127603	-0.941616
Methylation	RNA	MAK16	ENSG00000198042	-0.794331
Methylation	RNA	MAN2B1	ENSG00000104774	0.762991
Methylation	RNA	MANBA	ENSG00000109323	-0.748108
Methylation	RNA	MAP10	ENSG00000212916	0.806821
Methylation	RNA	MAP1B	ENSG00000131711	-0.796526
Methylation	RNA	MAP4K4	ENSG00000071054	0.818347
Methylation	RNA	MAP9	ENSG00000164114	-0.789811
Methylation	RNA	MAPK12	ENSG00000188130	-0.729847
Methylation	RNA	MAPK13	ENSG00000156711	0.878835
Methylation	RNA	MAPK8IP3	ENSG00000138834	0.787151
Methylation	RNA	MAPKAPK2	ENSG00000162889	-0.850196
Methylation	RNA	MARCKSL1	ENSG00000175130	-0.680071
Methylation	RNA	MBD3	ENSG00000071655	-0.796405
Methylation	RNA	MBD4	ENSG00000129071	-0.753069
Methylation	RNA	MCCC1	ENSG00000078070	0.809048
Methylation	RNA	MCEE	ENSG00000124370	-0.720707
Methylation	RNA	MCM2	ENSG00000073111	0.832891
Methylation	RNA	MCM3	ENSG00000112118	-0.787737
Methylation	RNA	MCOLN3	ENSG00000055732	-0.842969
Methylation	RNA	MCTP1	ENSG00000175471	0.500625
Methylation	RNA	MED15	ENSG00000099917	0.722751
Methylation	RNA	MEF2A	ENSG00000068305	-0.830082
Methylation	RNA	MEF2D	ENSG00000116604	0.822826
Methylation	RNA	MEGF9	ENSG00000106780	-0.793497
Methylation	RNA	MERTK	ENSG00000153208	0.78342
Methylation	RNA	METAP1D	ENSG00000172878	0.721597
Methylation	RNA	METRNL	ENSG00000176845	-0.868078
Methylation	RNA	MGAT2	ENSG00000168282	-0.815221
Methylation	RNA	MGST3	ENSG00000143198	-0.72315
Methylation	RNA	MIER1	ENSG00000198160	-0.80621
Methylation	RNA	MIS18BP1	ENSG00000129534	-0.88488
Methylation	RNA	MKNK2	ENSG00000099875	0.897129
Methylation	RNA	MLLT10	ENSG00000078403	-0.772088
Methylation	RNA	MMP14	ENSG00000157227	-0.778976
Methylation	RNA	MNS1	ENSG00000138587	0.828798
Methylation	RNA	MOK	ENSG00000080823	-0.719295
Methylation	RNA	MPEG1	ENSG00000197629	-0.727332
Methylation	RNA	MPP7	ENSG00000150054	0.651755
Methylation	RNA	MRC2	ENSG00000011028	0.805773
Methylation	RNA	MREG	ENSG00000118242	0.86378
Methylation	RNA	MRM1	ENSG00000278619	0.747373
Methylation	RNA	MRPL15	ENSG00000137547	-0.758678
Methylation	RNA	MRPL57	ENSG00000173141	-0.773179
Methylation	RNA	MRPS10	ENSG00000048544	0.858422
Methylation	RNA	MRPS33	ENSG00000090263	-0.744997
Methylation	RNA	MSH3	ENSG00000113318	0.793423
Methylation	RNA	MTHFD1L	ENSG00000120254	0.725077
Methylation	RNA	MTMR6	ENSG00000139505	-0.830209
Methylation	RNA	MXRA7	ENSG00000182534	-0.720102
Methylation	RNA	MYBBP1A	ENSG00000132382	-0.807056
Methylation	RNA	MYBL2	ENSG00000101057	-0.846396
Methylation	RNA	MYCBP2	ENSG00000005810	-0.691174
Methylation	RNA	MYD88	ENSG00000172936	0.74472
Methylation	RNA	MYH9	ENSG00000100345	0.763961
Methylation	RNA	MYL9	ENSG00000101335	-0.689262
Methylation	RNA	MYO15B	ENSG00000266714	0.946923
Methylation	RNA	MYO19	ENSG00000278259	-0.728704
Methylation	RNA	MYO1B	ENSG00000128641	-0.719471
Methylation	RNA	MYO1G	ENSG00000136286	0.77284
Methylation	RNA	N4BP1	ENSG00000102921	0.729909
Methylation	RNA	NAAA	ENSG00000138744	0.726944
Methylation	RNA	NAALADL1	ENSG00000168060	-0.816249
Methylation	RNA	NAALADL2-AS2	ENSG00000226779	-0.742534
Methylation	RNA	NACC2	ENSG00000148411	-0.71428
Methylation	RNA	NAGK	ENSG00000124357	-0.705729
Methylation	RNA	NANS	ENSG00000095380	-0.889105
Methylation	RNA	NAT10	ENSG00000135372	-0.68189
Methylation	RNA	NATD1	ENSG00000274180	0.781312
Methylation	RNA	NBPF3	ENSG00000142794	0.841314
Methylation	RNA	NCAPD3	ENSG00000151503	-0.76173
Methylation	RNA	NCAPG2	ENSG00000146918	-0.934782
Methylation	RNA	NCAPH	ENSG00000121152	0.693499
Methylation	RNA	NCEH1	ENSG00000144959	-0.756463
Methylation	RNA	NCF4	ENSG00000100365	0.684245
Methylation	RNA	NDFIP1	ENSG00000131507	-0.739513
Methylation	RNA	NDUFV3	ENSG00000160194	-0.77859
Methylation	RNA	NECAP2	ENSG00000157191	-0.869289
Methylation	RNA	NEDD4	ENSG00000069869	-0.827064
Methylation	RNA	NEDD4L	ENSG00000049759	0.780137
Methylation	RNA	NEIL3	ENSG00000109674	-0.761218
Methylation	RNA	NEO1	ENSG00000067141	-0.833886
Methylation	RNA	NETO1	ENSG00000166342	-0.960962
Methylation	RNA	NETO2	ENSG00000171208	-0.684338
Methylation	RNA	NFAM1	ENSG00000235568	-0.844801
Methylation	RNA	NFKB2	ENSG00000077150	-0.681061
Methylation	RNA	NFKBIA	ENSG00000100906	0.744218
Methylation	RNA	NFKBIZ	ENSG00000144802	0.744763
Methylation	RNA	NHSL1	ENSG00000135540	-0.789251
Methylation	RNA	NIN	ENSG00000100503	-0.902437
Methylation	RNA	NINL	ENSG00000101004	-0.862366
Methylation	RNA	NLE1	ENSG00000073536	-0.729369
Methylation	RNA	NLGN2	ENSG00000169992	-0.788913
Methylation	RNA	NLRP2	ENSG00000022556	0.796586
Methylation	RNA	NME2	ENSG00000243678	-0.831132
Methylation	RNA	NOL4	ENSG00000101746	-0.634709
Methylation	RNA	NOL4L	ENSG00000197183	0.899783
Methylation	RNA	NOL8	ENSG00000198000	-0.851756
Methylation	RNA	NPL	ENSG00000135838	0.682576
Methylation	RNA	NPNT	ENSG00000168743	-0.698176
Methylation	RNA	NPR1	ENSG00000169418	0.906459
Methylation	RNA	NR1D2	ENSG00000174738	-0.788249
Methylation	RNA	NR1H3	ENSG00000025434	-0.733232
Methylation	RNA	NR3C1	ENSG00000113580	-0.744594
Methylation	RNA	NR4A2	ENSG00000153234	0.784226
Methylation	RNA	NRROS	ENSG00000174004	0.659964
Methylation	RNA	NRXN3	ENSG00000021645	-0.722121
Methylation	RNA	NSUN4	ENSG00000117481	-0.74703
Methylation	RNA	NT5DC2	ENSG00000168268	-0.749948
Methylation	RNA	NTN1	ENSG00000065320	0.802624
Methylation	RNA	NTNG1	ENSG00000162631	0.905044
Methylation	RNA	NUB1	ENSG00000013374	-0.711576
Methylation	RNA	NUDT19	ENSG00000213965	-0.730569
Methylation	RNA	NUP210	ENSG00000132182	-0.898846
Methylation	RNA	NUSAP1	ENSG00000137804	-0.766294
Methylation	RNA	NXF1	ENSG00000162231	-0.762753
Methylation	RNA	NXPH4	ENSG00000182379	0.692655
Methylation	RNA	OAS3	ENSG00000111331	-0.886309
Methylation	RNA	OGFRL1	ENSG00000119900	0.91218
Methylation	RNA	OPLAH	ENSG00000178814	-0.84155
Methylation	RNA	OR2T3	ENSG00000196539	0.713354
Methylation	RNA	ORAI1	ENSG00000276045	-0.735684
Methylation	RNA	OSBPL3	ENSG00000070882	-0.73102
Methylation	RNA	OSGIN2	ENSG00000164823	-0.819076
Methylation	RNA	OXER1	ENSG00000162881	-0.755587
Methylation	RNA	OXR1	ENSG00000164830	0.793256
Methylation	RNA	P2RY11	ENSG00000244165	-0.684365
Methylation	RNA	PABPC1L	ENSG00000101104	-0.697384
Methylation	RNA	PACS1	ENSG00000175115	-0.844996
Methylation	RNA	PACS2	ENSG00000179364	-0.752555
Methylation	RNA	PACSIN3	ENSG00000165912	0.706594
Methylation	RNA	PAFAH1B2	ENSG00000168092	0.739791
Methylation	RNA	PAFAH2	ENSG00000158006	-0.782488
Methylation	RNA	PAM	ENSG00000145730	0.874377
Methylation	RNA	PAOX	ENSG00000148832	-0.778349
Methylation	RNA	PAPLN	ENSG00000100767	-0.756471
Methylation	RNA	PAPSS2	ENSG00000198682	0.757065
Methylation	RNA	PAQR6	ENSG00000160781	0.701533
Methylation	RNA	PAQR8	ENSG00000170915	0.871891
Methylation	RNA	PARD6G	ENSG00000178184	0.800136
Methylation	RNA	PART1	ENSG00000152931	-0.723233
Methylation	RNA	PARVG	ENSG00000138964	-0.716582
Methylation	RNA	PAWR	ENSG00000177425	0.657531
Methylation	RNA	PBK	ENSG00000168078	0.809363
Methylation	RNA	PCDHGA6	ENSG00000253731	-0.73557
Methylation	RNA	PCDHGB3	ENSG00000262209	0.876687
Methylation	RNA	PCDHGB6	ENSG00000253305	0.832731
Methylation	RNA	PCDHGB8P	ENSG00000248449	-0.719329
Methylation	RNA	PCGF5	ENSG00000180628	0.845835
Methylation	RNA	PCP2	ENSG00000174788	0.754103
Methylation	RNA	PCSK4	ENSG00000115257	-0.711892
Methylation	RNA	PCTP	ENSG00000141179	0.705018
Methylation	RNA	PDCD5	ENSG00000105185	-0.772734
Methylation	RNA	PDE12	ENSG00000174840	0.762294
Methylation	RNA	PDE6B	ENSG00000133256	0.777596
Methylation	RNA	PDE6G	ENSG00000185527	0.785322
Methylation	RNA	PDF	ENSG00000258429	-0.774095
Methylation	RNA	PDGFA	ENSG00000197461	-0.689031
Methylation	RNA	PDIA5	ENSG00000065485	0.670905
Methylation	RNA	PDLIM2	ENSG00000120913	-0.711984
Methylation	RNA	PDLIM7	ENSG00000196923	-0.741644
Methylation	RNA	PERP	ENSG00000112378	0.649026
Methylation	RNA	PFKFB2	ENSG00000123836	-0.705632
Methylation	RNA	PGF	ENSG00000119630	-0.759302
Methylation	RNA	PHF10	ENSG00000130024	-0.693417
Methylation	RNA	PHF11	ENSG00000136147	0.798366
Methylation	RNA	PHF19	ENSG00000119403	0.757296
Methylation	RNA	PHGDH	ENSG00000092621	-0.826339
Methylation	RNA	PHKG2	ENSG00000156873	0.777381
Methylation	RNA	PHLDA1	ENSG00000139289	0.811435
Methylation	RNA	PI4K2A	ENSG00000155252	0.724745
Methylation	RNA	PI4KB	ENSG00000143393	0.760099
Methylation	RNA	PIAS2	ENSG00000078043	0.743278
Methylation	RNA	PICK1	ENSG00000100151	-0.684455
Methylation	RNA	PIGL	ENSG00000108474	-0.872021
Methylation	RNA	PIGR	ENSG00000162896	0.885573
Methylation	RNA	PIK3C2A	ENSG00000011405	0.749888
Methylation	RNA	PIK3CB	ENSG00000051382	0.753098
Methylation	RNA	PIK3R3	ENSG00000117461	-0.772905
Methylation	RNA	PIK3R5	ENSG00000141506	0.847091
Methylation	RNA	PIP4K2A	ENSG00000150867	-0.792894
Methylation	RNA	PIP5K1C	ENSG00000186111	0.848655
Methylation	RNA	PISD	ENSG00000241878	-0.694908
Methylation	RNA	PITPNC1	ENSG00000154217	0.878814
Methylation	RNA	PKMYT1	ENSG00000127564	-0.720649
Methylation	RNA	PKN1	ENSG00000123143	-0.72878
Methylation	RNA	PKP4	ENSG00000144283	-0.888
Methylation	RNA	PLAGL2	ENSG00000126003	0.755077
Methylation	RNA	PLAT	ENSG00000104368	0.77812
Methylation	RNA	PLCXD2	ENSG00000240891	-0.721937
Methylation	RNA	PLD1	ENSG00000075651	-0.689785
Methylation	RNA	PLEKHG7	ENSG00000187510	0.763496
Methylation	RNA	PLIN3	ENSG00000105355	-0.783974
Methylation	RNA	PLK2	ENSG00000145632	0.685847
Methylation	RNA	PLTP	ENSG00000100979	-0.701043
Methylation	RNA	PLXNB1	ENSG00000164050	-0.958102
Methylation	RNA	PLXNB2	ENSG00000196576	-0.881272
Methylation	RNA	PLXNC1	ENSG00000136040	0.682824
Methylation	RNA	PMAIP1	ENSG00000141682	0.832372
Methylation	RNA	PMPCA	ENSG00000165688	-0.80282
Methylation	RNA	PNN	ENSG00000100941	-0.743575
Methylation	RNA	PNOC	ENSG00000168081	0.776488
Methylation	RNA	POFUT1	ENSG00000101346	-0.787403
Methylation	RNA	POLD1	ENSG00000062822	-0.796584
Methylation	RNA	POLR3B	ENSG00000013503	-0.803501
Methylation	RNA	POLR3D	ENSG00000168495	-0.787553
Methylation	RNA	POLRMT	ENSG00000099821	0.764452
Methylation	RNA	POU2F2	ENSG00000028277	0.74099
Methylation	RNA	POU6F1	ENSG00000184271	0.777167
Methylation	RNA	PPAN	ENSG00000130810	0.828379
Methylation	RNA	PPARD	ENSG00000112033	0.718952
Methylation	RNA	PPFIA4	ENSG00000143847	0.506106
Methylation	RNA	PPFIBP1	ENSG00000110841	-0.912285
Methylation	RNA	PPIL1	ENSG00000137168	0.728194
Methylation	RNA	PPM1A	ENSG00000100614	0.758211
Methylation	RNA	PPM1G	ENSG00000115241	-0.696303
Methylation	RNA	PPP1R32	ENSG00000162148	0.874911
Methylation	RNA	PPP3CB	ENSG00000107758	-0.777667
Methylation	RNA	PRDM1	ENSG00000057657	0.656253
Methylation	RNA	PRDX2	ENSG00000167815	0.793643
Methylation	RNA	PREX1	ENSG00000124126	-0.753011
Methylation	RNA	PRICKLE2	ENSG00000163637	0.513853
Methylation	RNA	PRKAR2A	ENSG00000114302	-0.813682
Methylation	RNA	PRKCB	ENSG00000166501	0.781661
Methylation	RNA	PRKCH	ENSG00000027075	0.817068
Methylation	RNA	PRKCZ	ENSG00000067606	0.868442
Methylation	RNA	PRLR	ENSG00000113494	0.75923
Methylation	RNA	PRMT6	ENSG00000198890	-0.790203
Methylation	RNA	PRSS16	ENSG00000112812	-0.705761
Methylation	RNA	PSAP	ENSG00000197746	-0.76222
Methylation	RNA	PSAT1	ENSG00000135069	-0.76192
Methylation	RNA	PSIP1	ENSG00000164985	0.789644
Methylation	RNA	PTCD2	ENSG00000049883	-0.702667
Methylation	RNA	PTCH1	ENSG00000185920	-0.711179
Methylation	RNA	PTDSS2	ENSG00000174915	-0.774731
Methylation	RNA	PTGIR	ENSG00000160013	0.731078
Methylation	RNA	PTGR1	ENSG00000106853	-0.815315
Methylation	RNA	PTMS	ENSG00000159335	-0.730538
Methylation	RNA	PTPN6	ENSG00000111679	-0.889034
Methylation	RNA	PTPRJ	ENSG00000149177	0.928559
Methylation	RNA	PTPRN2	ENSG00000155093	-0.734056
Methylation	RNA	PTTG1	ENSG00000164611	0.757523
Methylation	RNA	PUM2	ENSG00000055917	-0.708302
Methylation	RNA	PXK	ENSG00000168297	-0.751062
Methylation	RNA	PXN	ENSG00000089159	0.687898
Methylation	RNA	PYCARD	ENSG00000103490	-0.794373
Methylation	RNA	PYROXD2	ENSG00000119943	-0.72472
Methylation	RNA	RAB10	ENSG00000084733	0.806548
Methylation	RNA	RAB12	ENSG00000206418	0.829796
Methylation	RNA	RAB15	ENSG00000139998	0.901321
Methylation	RNA	RAB27A	ENSG00000069974	0.769578
Methylation	RNA	RAB3D	ENSG00000105514	0.713348
Methylation	RNA	RAB4A	ENSG00000168118	-0.818086
Methylation	RNA	RAB8A	ENSG00000167461	0.833436
Methylation	RNA	RAD51C	ENSG00000108384	-0.792869
Methylation	RNA	RAD51D	ENSG00000185379	-0.835818
Methylation	RNA	RAD9A	ENSG00000172613	0.715122
Methylation	RNA	RALBP1	ENSG00000017797	-0.705973
Methylation	RNA	RALGPS2	ENSG00000116191	0.745091
Methylation	RNA	RASSF6	ENSG00000169435	-0.953702
Methylation	RNA	RB1	ENSG00000139687	-0.775463
Methylation	RNA	RBM15B	ENSG00000259956	-0.808699
Methylation	RNA	RBM17	ENSG00000134453	0.777548
Methylation	RNA	RBM43	ENSG00000184898	0.842435
Methylation	RNA	RBMS1	ENSG00000153250	0.69186
Methylation	RNA	RBPMS2	ENSG00000166831	-0.694274
Methylation	RNA	RCC1	ENSG00000180198	-0.704331
Methylation	RNA	RCC2	ENSG00000179051	0.724377
Methylation	RNA	RCOR2	ENSG00000167771	-0.748289
Methylation	RNA	RECQL4	ENSG00000160957	-0.738972
Methylation	RNA	RELL1	ENSG00000181826	0.744674
Methylation	RNA	RELT	ENSG00000054967	0.712502
Methylation	RNA	RFC3	ENSG00000133119	0.739578
Methylation	RNA	RGPD5	ENSG00000015568	-0.939768
Methylation	RNA	RGPD8	ENSG00000169629	-0.922106
Methylation	RNA	RGS12	ENSG00000159788	-0.803699
Methylation	RNA	RGS14	ENSG00000169220	-0.743275
Methylation	RNA	RGS17	ENSG00000091844	-0.747247
Methylation	RNA	RGS2	ENSG00000116741	-0.79783
Methylation	RNA	RGS20	ENSG00000147509	-0.838445
Methylation	RNA	RHBDD2	ENSG00000005486	0.783529
Methylation	RNA	RHBDL1	ENSG00000103269	-0.742816
Methylation	RNA	RHOA	ENSG00000067560	0.733329
Methylation	RNA	RHOD	ENSG00000173156	-0.796068
Methylation	RNA	RHPN1	ENSG00000158106	-0.750572
Methylation	RNA	RIMBP2	ENSG00000060709	0.848187
Methylation	RNA	RIMKLA	ENSG00000177181	0.885704
Methylation	RNA	RMDN2	ENSG00000115841	0.748613
Methylation	RNA	RNF180	ENSG00000164197	0.893792
Methylation	RNA	RNF207	ENSG00000158286	0.778765
Methylation	RNA	RNF44	ENSG00000146083	-0.750143
Methylation	RNA	RNGTT	ENSG00000111880	0.900997
Methylation	RNA	ROBO1	ENSG00000169855	0.753271
Methylation	RNA	ROBO3	ENSG00000154134	0.777474
Methylation	RNA	RPL13A	ENSG00000142541	-0.751182
Methylation	RNA	RPL13AP5	ENSG00000236552	-0.718548
Methylation	RNA	RPL24	ENSG00000114391	-0.786547
Methylation	RNA	RPL36	ENSG00000130255	-0.732233
Methylation	RNA	RPL37	ENSG00000145592	0.705533
Methylation	RNA	RPL41	ENSG00000229117	0.754233
Methylation	RNA	RPN2	ENSG00000118705	-0.770353
Methylation	RNA	RPS16	ENSG00000105193	0.795057
Methylation	RNA	RPS26	ENSG00000197728	0.886548
Methylation	RNA	RPS28	ENSG00000233927	-0.799871
Methylation	RNA	RPS5	ENSG00000083845	-0.696243
Methylation	RNA	RPS6KL1	ENSG00000198208	-0.788971
Methylation	RNA	RPS7	ENSG00000171863	-0.788594
Methylation	RNA	RRAGD	ENSG00000025039	0.80162
Methylation	RNA	RRM2B	ENSG00000048392	0.809562
Methylation	RNA	RSAD1	ENSG00000136444	-0.836727
Methylation	RNA	RSAD2	ENSG00000134321	0.875316
Methylation	RNA	RTKN	ENSG00000114993	-0.691797
Methylation	RNA	RUFY4	ENSG00000188282	0.688593
Methylation	RNA	RUNX1	ENSG00000159216	0.866301
Methylation	RNA	S100A4	ENSG00000196154	0.759256
Methylation	RNA	SAE1	ENSG00000142230	-0.79667
Methylation	RNA	SAPCD2	ENSG00000186193	-0.886684
Methylation	RNA	SATB1	ENSG00000182568	-0.771308
Methylation	RNA	SCN11A	ENSG00000168356	0.698895
Methylation	RNA	SDC4	ENSG00000124145	0.674588
Methylation	RNA	SDHAF4	ENSG00000154079	-0.77388
Methylation	RNA	SEC24D	ENSG00000150961	-0.784444
Methylation	RNA	SEC61G	ENSG00000132432	-0.771405
Methylation	RNA	SEC62	ENSG00000008952	0.715402
Methylation	RNA	SECISBP2L	ENSG00000138593	0.728872
Methylation	RNA	SERPINB9	ENSG00000170542	-0.727084
Methylation	RNA	SERPINE2	ENSG00000135919	-0.714388
Methylation	RNA	SETD6	ENSG00000103037	-0.938815
Methylation	RNA	SETD7	ENSG00000145391	0.687064
Methylation	RNA	SFXN3	ENSG00000107819	0.930344
Methylation	RNA	SGK1	ENSG00000118515	0.699315
Methylation	RNA	SH3BGRL3	ENSG00000142669	-0.73621
Methylation	RNA	SH3RF1	ENSG00000154447	-0.797913
Methylation	RNA	SHF	ENSG00000138606	0.72196
Methylation	RNA	SHISA5	ENSG00000164054	-0.762212
Methylation	RNA	SHROOM3	ENSG00000138771	-0.660488
Methylation	RNA	SIGLEC10	ENSG00000142512	0.872609
Methylation	RNA	SIPA1L1	ENSG00000197555	0.767766
Methylation	RNA	SIRT1	ENSG00000096717	-0.785569
Methylation	RNA	SIRT5	ENSG00000124523	-0.69142
Methylation	RNA	SIRT7	ENSG00000187531	-0.798986
Methylation	RNA	SIX3	ENSG00000138083	-0.874863
Methylation	RNA	SKAP2	ENSG00000005020	0.76351
Methylation	RNA	SLC10A5	ENSG00000253598	0.825801
Methylation	RNA	SLC12A4	ENSG00000124067	-0.716713
Methylation	RNA	SLC12A7	ENSG00000113504	0.730717
Methylation	RNA	SLC12A8	ENSG00000221955	0.776932
Methylation	RNA	SLC12A9	ENSG00000146828	-0.729535
Methylation	RNA	SLC15A2	ENSG00000163406	0.781615
Methylation	RNA	SLC16A10	ENSG00000112394	0.933374
Methylation	RNA	SLC16A3	ENSG00000141526	0.717464
Methylation	RNA	SLC22A18	ENSG00000110628	0.81294
Methylation	RNA	SLC23A2	ENSG00000089057	-0.794674
Methylation	RNA	SLC25A17	ENSG00000100372	0.778007
Methylation	RNA	SLC25A33	ENSG00000171612	-0.724601
Methylation	RNA	SLC27A3	ENSG00000143554	-0.76004
Methylation	RNA	SLC27A4	ENSG00000167114	-0.901787
Methylation	RNA	SLC2A13	ENSG00000151229	-0.663953
Methylation	RNA	SLC35E3	ENSG00000175782	0.800577
Methylation	RNA	SLC39A11	ENSG00000133195	0.712357
Methylation	RNA	SLC39A3	ENSG00000141873	-0.769962
Methylation	RNA	SLC43A1	ENSG00000149150	0.75684
Methylation	RNA	SLC4A8	ENSG00000050438	0.783605
Methylation	RNA	SLC5A3	ENSG00000198743	-0.846893
Methylation	RNA	SLC6A9	ENSG00000196517	0.703136
Methylation	RNA	SLC7A1	ENSG00000139514	0.886736
Methylation	RNA	SLCO4A1	ENSG00000101187	-0.957747
Methylation	RNA	SLFN12	ENSG00000172123	-0.728881
Methylation	RNA	SMAD1-AS2	ENSG00000250582	0.729619
Methylation	RNA	SMAP1	ENSG00000112305	-0.765448
Methylation	RNA	SMTN	ENSG00000183963	0.862489
Methylation	RNA	SND1	ENSG00000197157	-0.906738
Methylation	RNA	SNN	ENSG00000184602	0.896617
Methylation	RNA	SNORA33	ENSG00000200534	-0.787424
Methylation	RNA	SNORA55	ENSG00000201457	-0.731889
Methylation	RNA	SNORA71B	ENSG00000235408	0.743558
Methylation	RNA	SNORA75	ENSG00000206885	-0.735319
Methylation	RNA	SNX2	ENSG00000205302	-0.658928
Methylation	RNA	SNX20	ENSG00000167208	-0.774507
Methylation	RNA	SNX25	ENSG00000109762	-0.902661
Methylation	RNA	SNX4	ENSG00000114520	-0.800927
Methylation	RNA	SOD1	ENSG00000142168	-0.783735
Methylation	RNA	SOS2	ENSG00000100485	0.723088
Methylation	RNA	SOX4	ENSG00000124766	-0.7716
Methylation	RNA	SOX9	ENSG00000125398	-0.988468
Methylation	RNA	SP4	ENSG00000105866	0.904312
Methylation	RNA	SPATS2L	ENSG00000196141	-0.720792
Methylation	RNA	SPCS1	ENSG00000114902	0.722108
Methylation	RNA	SPICE1	ENSG00000163611	-0.795212
Methylation	RNA	SPIRE1	ENSG00000134278	-0.855418
Methylation	RNA	SPNS3	ENSG00000182557	-0.776471
Methylation	RNA	SPRED1	ENSG00000166068	0.754107
Methylation	RNA	SPRED2	ENSG00000198369	-0.800155
Methylation	RNA	SPTY2D1	ENSG00000179119	0.851108
Methylation	RNA	SREBF1	ENSG00000072310	-0.795335
Methylation	RNA	SRGN	ENSG00000122862	0.77747
Methylation	RNA	SRI	ENSG00000075142	0.734854
Methylation	RNA	SRPK1	ENSG00000096063	0.70841
Methylation	RNA	SRPRB	ENSG00000144867	-0.731246
Methylation	RNA	SRXN1	ENSG00000271303	-0.687607
Methylation	RNA	SSBP4	ENSG00000130511	-0.766807
Methylation	RNA	SSTR2	ENSG00000180616	0.868308
Methylation	RNA	SSTR3	ENSG00000278195	0.737158
Methylation	RNA	ST20	ENSG00000180953	-0.783169
Methylation	RNA	ST6GALNAC3	ENSG00000184005	0.931039
Methylation	RNA	ST7	ENSG00000004866	0.747778
Methylation	RNA	STAG3	ENSG00000066923	0.874465
Methylation	RNA	STAG3L4	ENSG00000106610	-0.776029
Methylation	RNA	STAM	ENSG00000136738	-0.73737
[truncated: 1,080 more rows]

## Sheet: Supplementary Table 4
Supplementary Table 4. The microarray and RNAseq datasets of the MAQC/SEQC reference RNA samples A, B, C, and D
Platform	Manufacturer	Code	Center	Replicates	Total
Microarray	Affymetrix	AFX	AFX_1	5	20
			AFX_2	5	20
			AFX_3	5	20
	Agilent	AG1	AG1_1	5	20
			AG1_2	5	20
			AG1_3	5	20
	Illumina	ILM	ILM_1	5	19
			ILM_2	5	20
			ILM_3	5	20
RNAseq	Illumina	ILM	ARG	4	16
			BGI	4	16
			CNL	4	16
	Life Technologies	LIF	NWU	4	16
			PSU	4	16
			SQW	4	16
	Total number of samples: 275
