# Supplementary material for: Multi-omics data integration using ratio-based quantitative profiling with Quartet reference materials
Source: Nat Biotechnol. 2023 Sep 7;42(7):1133–49. doi: 10.1038/s41587-023-01934-1 (PMC11252085; doi:10.1038/s41587-023-01934-1)
Supplement: Supplementary file 4 — Supplementary Data 1–5. [file 41587_2023_1934_MOESM4_ESM.xlsx]

## Sheet: Supplementary Data 1
Supplementary Data 1. Statistics for cross-omics correlations at Good versus Bad data quality
Class	Omics pair	Mean (Bad)	Mean (Good)	SD (Bad)	SD (Good)	Adjusted P value
Absolute	Methylation~miRNA	0.404965	0.382914	0.103842	0.174636	0.567
Absolute	Methylation~RNA	0.293796	0.293062	0.0105834	0.0325992	0.208
Absolute	miRNA~RNA	0.636206	0.547133	0.120283	0.169933	0.208
Absolute	RNA~Protein	0.452718	0.558968	0.0191813	0.126158	0.137
Absolute	Protein~Metabolite	0.844693	0.995392	0.0600944	0.476492	0.137
Ratio	Methylation~miRNA	0.194133	0.196371	0.0280861	0.0336454	0.789
Ratio	Methylation~RNA	0.177565	0.087491	0.0163269	0.00622108	0.000159
Ratio	miRNA~RNA	0.262141	0.212	0.0359879	0.0421749	0.0297
Ratio	RNA~Protein	0.311821	0.193288	0.00725284	0.0215098	0.000159
Ratio	Protein~Metabolite	0.552191	0.242512	0.133513	0.101345	0.000159

## Sheet: Supplementary Data 2
Supplementary Data 2. Statistics for cross-omics correlations at Confounded versus Balanced scenarios
Class	Omics pair	Mean (Confounded)	Mean (Balanced)	SD (Confounded)	SD (Balanced)	Adjusted P value
Absolute	Methylation~miRNA	0.482935	0.618629	0.04723	0.0775922	1.7e-36
Absolute	Methylation~RNA	0.299901	0.356238	0.0418329	0.0451397	1.99e-19
Absolute	miRNA~RNA	0.644817	0.702673	0.0808276	0.0553575	3.28e-10
Absolute	RNA~Protein	0.579561	0.596855	0.0950145	0.0833113	0.0689
Absolute	Protein~Metabolite	0.807589	0.749134	0.29888	0.262167	0.0773
Ratio	Methylation~miRNA	0.200821	0.194495	0.036898	0.0346607	0.149
Ratio	Methylation~RNA	0.139076	0.148409	0.0299357	0.0248582	0.00149
Ratio	miRNA~RNA	0.22968	0.214766	0.0471259	0.0436587	0.00519
Ratio	RNA~Protein	0.31537	0.338679	0.0434179	0.0379028	1.95e-05
Ratio	Protein~Metabolite	0.431848	0.4357	0.159734	0.142578	0.405

## Sheet: Supplementary Data 3
Supplementary Data 3. Statistics for sample classification at Good versus Bad data quality
Class	Integration method	Mean (Bad)	Mean (Good)	SD (Bad)	SD (Good)	Adjusted P value
Absolute	SNF	0.41852	0.624246	0.185438	0.285118	0.293
Absolute	iClusterBayes	0.285461	0.118436	0.229235	0.0534493	0.025
Absolute	MOFA+	0.378597	0.119199	0.431692	0.0510382	0.195
Absolute	MCIA	0.897394	0.897394	0.324468	0.324468	1
Absolute	intNMF	0.646999	0.591507	0.0924918	0.142331	0.478
Ratio	SNF	1	1	0	0	NA
Ratio	iClusterBayes	1	1	0	0	NA
Ratio	MOFA+	1	1	0	0	NA
Ratio	MCIA	1	1	0	0	NA
Ratio	intNMF	0.676164	0.863636	0.134663	0.219566	0.209

## Sheet: Supplementary Data 4
Supplementary Data 4. Statistics for sample classification at Confounded versus Balanced scenarios
Class	Integration method	Mean (Confounded)	Mean (Balanced)	SD (Confounded)	SD (Balanced)	Adjusted P value
Absolute	SNF	0.27852	0.0633658	0.334254	0.289213	7.54e-12
Absolute	iClusterBayes	0.403363	0.153314	0.35754	0.405902	2.33e-17
Absolute	MOFA+	0.531655	0.155577	0.308215	0.310658	5.03e-27
Absolute	MCIA	0.289261	0.138432	0.376863	0.409425	2.98e-06
Absolute	intNMF	0.569685	0.455675	0.209388	0.271259	0.00193
Ratio	SNF	1	1	0	0	NA
Ratio	iClusterBayes	1	1	0	0	NA
Ratio	MOFA+	1	1	0	0	NA
Ratio	MCIA	0.937678	0.983378	0.0958844	0.0887941	4.19e-08
Ratio	intNMF	0.916188	0.810861	0.148151	0.182374	9.46e-11

## Sheet: Supplementary Data 5
Supplementary Data 5. Correlation between SNR and the number of features, CV, Pearson correlation, and RMSE
Omic	Metrics	Pearson r	P value	95% CI
Methylation	Number	NA	NA	NA
miRNA	Number	-0.245998	0.638446	(-0.882, 0.707)
RNA	Number	0.334495	0.138322	(-0.114, 0.67)
Protein	Number	0.388907	0.0278151	(0.047, 0.65)
Metabolite	Number	-0.243951	0.273923	(-0.603, 0.198)
Methylation	CV	-0.213422	0.684728	(-0.874, 0.723)
miRNA	CV	-0.646931	0.16498	(-0.956, 0.347)
RNA	CV	-0.594188	0.00450641	(-0.816, -0.219)
Protein	CV	-0.603953	0.000252146	(-0.787, -0.323)
Metabolite	CV	-0.756802	4.57203e-05	(-0.893, -0.492)
Methylation	Reproducibility	0.300909	0.56226	(-0.676, 0.894)
miRNA	Reproducibility	-0.453633	0.366226	(-0.925, 0.566)
RNA	Reproducibility	0.47442	0.0297841	(0.054, 0.752)
Protein	Reproducibility	0.568759	0.000682357	(0.275, 0.766)
Metabolite	Reproducibility	0.597422	0.0033255	(0.235, 0.814)
Methylation	RMSE	-0.0561553	0.915856	(-0.83, 0.791)
miRNA	RMSE	-0.231686	0.658689	(-0.878, 0.714)
RNA	RMSE	-0.622892	0.0025602	(-0.831, -0.262)
Protein	RMSE	0.013217	0.942765	(-0.337, 0.36)
Metabolite	RMSE	-0.51495	0.0141907	(-0.769, -0.119)
